# Supplementary material for: Occlusive membranes for guided regeneration of inflamed tissue defects
Source: Nat Commun. 2023 Nov 24;14:7687. doi: 10.1038/s41467-023-43428-3 (PMC10673922; doi:10.1038/s41467-023-43428-3)
Supplement: Supplementary file 4 — Supplementary Data [file 41467_2023_43428_MOESM4_ESM.xlsx]

## Sheet: In vitro core taxa list
	Supplementary Data 1. Core taxonomic groups identified from downstream analysis of in vitro co-culture of human salivary microbiome.
	#	PC	CM	ZM	SIOM
	1	Actinomyces graevenitzii	Actinomyces odontolyticus	Bacillus cereus group	Bacillus cereus group
	2	Actinomyces_uc	Enterobacteriaceae group	Enterobacteriaceae group	Enterococcus faecalis
	3	AFQU_s	Fusobacterium periodonticum group	Enterococcus faecium group	Granulicatella adiacens group
	4	Alloprevotella rava	Gemella haemolysans group	Granulicatella adiacens group	Streptococcus constellatus group
	5	AM420032_s	Haemophilus parainfluenzae group	Streptococcus anginosus group	Streptococcus parasanguinis group
	6	Campylobacter concisus group	KV831974_s group	Streptococcus gordonii group	Streptococcus salivarius group
	7	Capnocytophaga leadbetteri	Streptococcus anginosus group	Streptococcus peroris group	Enterobacteriaceae group
	8	Capnocytophaga_uc	Streptococcus gordonii group	Streptococcus salivarius group	FWNZ_s
	9	CP012071_s	Streptococcus pneumoniae group	Bacteroides vulgatus	Streptococcus anginosus group
	10	FJ976402_s	Streptococcus sinensis group	Enterococcus faecalis	Streptococcus gordonii group
	11	Fusobacterium nucleatum group	Veillonella atypica	FWNZ_s	Streptococcus pneumoniae group
	12	Gemella haemolysans group	Veillonella parvula group	Romboutsia timonensis	Streptococcus sinensis group
	13	Haemophilus parainfluenzae group	Veillonella_uc	Streptococcus constellatus group
	14	JH815185_s group	Bacillus cereus group	Streptococcus parasanguinis group
	15	KE952139_s	Enterococcus faecalis	Streptococcus pneumoniae group
	16	KI272869_s	FWNZ_s
	17	Lachnoanaerobaculum saburreum group	Granulicatella adiacens group
	18	LT635457_s group	KI272869_s
	19	Neisseria perflava	Porphyromonas pasteri
	20	Oribacterium sinus	Streptococcus constellatus group
	21	PAC001343_s	Streptococcus parasanguinis group
	22	PAC001346_s	Streptococcus salivarius group
	23	PAC001356_s	Unclassified
	24	Peptostreptococcus stomatis group	Veillonella dispar
	25	Porphyromonas uenonis group	Veillonella rogosae
	26	Prevotella jejuni
	27	Prevotella nanceiensis group
	28	Prevotella salivae
	29	Prevotella shahii
	30	Rothia aeria
	31	Selenomonas sputigena
	32	Stomatobaculum longum
	33	Streptococcus parasanguinis group
	34	Streptococcus pneumoniae group
	35	Streptococcus sanguinis group
	36	Streptococcus_uc
	37	Veillonella dispar
	38	Veillonella rogosae
	39	Actinomyces odontolyticus
	40	AF385506_s
	41	Aggregatibacter aphrophilus
	42	Alloprevotella tannerae
	43	Atopobium parvulum
	44	Capnocytophaga gingivalis
	45	Capnocytophaga sputigena
	46	CP007496_s
	47	Eubacterium sulci
	48	FJ976422_s
	49	Fusobacterium periodonticum group
	50	Granulicatella adiacens group
	51	Haemophilus_uc
	52	JX294356_s
	53	KI259591_s
	54	KV831974_s group
	55	LT608321_s
	56	Neisseria oralis
	57	Neisseria subflava
	58	PAC001341_s
	59	PAC001344_s
	60	PAC001350_s
	61	Peptostreptococcus massiliae group
	62	Porphyromonas pasteri
	63	Prevotella histicola
	64	Prevotella melaninogenica
	65	Prevotella pallens
	66	Prevotella scopos
	67	Prevotella_uc
	68	Rothia dentocariosa
	69	Selenomonas_uc
	70	Streptococcus gordonii group
	71	Streptococcus peroris group
	72	Streptococcus salivarius group
	73	Streptococcus sinensis group
	74	Veillonella atypica
	75	Veillonella parvula group
