# Supplementary material for: Occlusive membranes for guided regeneration of inflamed tissue defects
Source: Nat Commun. 2023 Nov 24;14:7687. doi: 10.1038/s41467-023-43428-3 (PMC10673922; doi:10.1038/s41467-023-43428-3)
Supplement: Supplementary file 6 — Source data [file 41467_2023_43428_MOESM6_ESM.xlsx]

## Sheet: Fig. 2e
	CM (#=0)
	Depth (μm)	0	10	20	30	40	50	60	70	80	90	100	110	120	130	140	150	160	170	180	190	200	210	220	230	240	250	260	270	280	290	300	310	320	330	340	350	360	370	380	390	400
	Raman shift (cm-1)	Intensity	Intensity	Intensity	Intensity	Intensity	Intensity	Intensity	Intensity	Intensity	Intensity	Intensity	Intensity	Intensity	Intensity	Intensity	Intensity	Intensity	Intensity	Intensity	Intensity	Intensity	Intensity	Intensity	Intensity	Intensity	Intensity	Intensity	Intensity	Intensity	Intensity	Intensity	Intensity	Intensity	Intensity	Intensity	Intensity	Intensity	Intensity	Intensity	Intensity	Intensity
	900.865	-1.37729	-17.2013	-17.926	2.87874	10.7287	46.5741	44.6283	35.4806	39.5927	63.9155	37.616	53.8668	49.2149	29.703	31.1328	14.7535	25.4212	13.5434	7.55951	16.9564	22.9323	6.52052	13.1002	12.1835	16.2158	11.0668	21.7832	-1.38314	10.377	7.9825	15.0745	1.30339	-0.17979	21.0003	8.65012	-2.75397	8.76339	3.22983	2.63402	6.44623	-1.97736
	902.678	-6.19419	-7.04954	-11.924	22.2811	17.9304	51.4917	52.3622	48.2323	59.2116	71.4503	47.5504	54.5345	57.2825	39.6215	30.9336	27.8715	24.8719	21.2117	17.8114	20.5903	18.383	16.5715	19.4007	15.667	15.4827	15.134	21.8669	5.11729	11.6604	10.65	15.9403	3.12023	4.37124	15.9498	8.61716	6.31317	10.7805	2.6796	4.15099	7.67993	1.20685
	904.49	-3.44395	2.751	3.8275	40.0827	28.1812	61.0423	70.2646	66.4839	76.8639	80.6011	64.3026	68.2855	62.2329	52.5232	38.3341	37.6222	30.822	34.763	25.0616	27.4413	22.9336	25.1223	22.251	22.5177	16.8332	18.9842	25.317	10.2178	15.6606	14.7007	17.6409	10.6214	9.97134	14.8998	9.86703	10.3138	12.6806	5.28019	8.80107	9.38013	6.25726
	906.302	-0.74302	8.15017	13.6271	51.6816	41.982	76.4442	85.7659	93.1868	103.065	98.2027	83.5041	82.3873	72.3336	64.2228	49.6356	51.223	41.1236	47.0633	37.7621	32.8413	29.1342	33.8225	28.3514	25.9179	27.1348	24.2846	30.2177	15.2179	20.9616	19.3004	19.5416	14.4214	14.4713	17.2009	12.9675	13.7133	17.3811	8.48069	9.40105	13.1804	10.6572
	908.114	11.7584	16.8502	30.4285	61.5805	59.3836	93.3447	110.067	123.287	129.167	121.205	109.506	103.288	84.0346	77.1241	60.8358	66.8235	54.0241	57.9631	47.7628	41.4419	34.3351	43.8224	36.1521	34.5176	32.6355	31.6848	38.3183	21.9178	27.8612	22.1013	25.1415	21.6214	21.9716	22.6017	13.5672	16.4133	20.9812	16.4817	14.3005	15.2806	15.1575
	909.925	23.5607	30.454	53.6328	75.7846	83.89	116.051	136.074	154.596	158.777	150.314	138.514	131.894	105.543	97.7299	79.3395	79.7279	72.3279	70.8644	59.9658	54.946	49.8375	53.7257	44.756	44.9208	43.0381	40.4876	45.1192	27.32	36.4634	29.7029	30.4446	30.3235	28.5726	28.2031	19.8686	18.8157	24.3818	23.484	17.9008	17.8808	18.3571
	911.736	39.0668	42.761	67.8352	96.0921	111.7	147.062	170.68	189.402	195.081	179.321	169.517	153.999	128.551	122.136	99.5466	98.2324	89.9349	85.9684	73.471	69.5497	61.341	65.4283	56.1589	53.8228	59.7423	48.6903	51.8211	38.5237	43.7652	36.9045	40.9458	38.9235	32.1742	33.8033	23.1707	27.4178	28.4828	29.9827	18.5015	21.6818	20.8572
	913.544	57.1513	59.5441	86.8194	112.173	146.471	174.534	197.354	227.474	231.254	211.294	199.393	181.777	156.026	141.415	122.128	115.117	109.017	98.3571	89.2576	82.4362	73.4298	75.2184	67.9482	62.9137	75.2302	56.9818	61.1148	48.6141	48.1592	45.7976	47.0388	41.8184	39.2689	41.2991	28.3658	30.7116	33.5797	34.3791	21.8991	25.1793	26.8551
	915.354	80.1549	80.0486	109.724	132.979	174.079	200.34	228.061	253.48	256.16	239.899	218.699	200.782	176.131	161.52	135.232	127.72	119.721	110.06	99.3599	95.9396	85.9323	83.4204	79.0502	72.1162	81.7326	65.8832	68.0161	55.2166	52.8598	51.0997	52.6404	47.9198	46.1701	45.8999	31.9666	36.213	34.8801	37.5798	26.7001	28.2797	32.4561
	917.164	97.36	95.4513	121.727	157.182	188.782	226.745	249.965	271.184	275.464	264.104	239.503	220.186	190.933	175.122	148.934	134.222	130.422	118.362	107.462	102.04	94.0337	87.9209	85.4516	81.2173	89.7339	69.8839	74.2181	59.6171	60.0606	55.5004	59.6413	52.7204	49.8713	50.5013	35.3666	39.9132	35.8805	36.9798	32.3013	31.7807	34.9576
	918.973	110.457	100.15	129.026	173.282	199.279	239.342	270.864	288.182	285.862	275.202	249.301	228.884	195.332	177.82	152.132	141.321	131.82	126.36	111.06	102.339	98.5332	89.4205	86.7505	83.7173	89.4312	73.8842	79.2171	62.5161	59.8604	59.0001	60.2407	51.92	51.4707	53.5007	36.567	40.6128	37.6801	36.98	34.001	35.7803	39.8568
	920.782	122.158	99.9464	136.824	177.282	202.576	244.042	284.266	293.679	300.962	286.501	258	232.481	198.431	180.32	152.53	140.52	130.219	125.159	113.26	100.037	103.934	93.2217	85.1483	86.4165	86.0297	76.4845	81.6162	61.816	60.9609	60.5995	56.839	51.3193	52.1691	56.0998	37.0669	37.0123	37.3798	38.4798	36.7001	36.5802	42.1552
	922.591	127.355	93.8418	133.421	181.08	201.28	256.243	294.367	296.582	301.365	293.398	256.802	233.284	201.435	180.321	152.235	144.922	130.321	124.86	113.86	96.7376	104.533	94.5227	86.9485	87.2171	82.2304	77.1823	81.0149	60.6181	67.061	59.0014	56.2386	52.0195	52.9694	55.0985	37.0666	38.6126	36.2799	36.7792	35.4988	38.2795	41.3558
	924.397	123.956	91.1502	129.626	187.08	200.678	265.038	300.159	301.578	307.059	295.499	266.499	240.882	204.93	183.22	156.231	147.319	133.02	126.959	115.259	99.5386	105.832	98.5192	86.2499	87.4169	81.8322	74.3837	80.9168	62.4161	67.3597	58.6003	58.7405	54.2197	54.0698	56.4001	38.766	38.5129	38.8795	37.4798	34.2012	40.8792	41.356
	926.205	127.355	94.4489	132.925	187.579	216.879	274.24	314.361	318.98	321.46	303.799	271.999	252.882	219.031	194.52	167.732	155.22	138.621	133.66	119.56	109.14	112.733	107.72	89.1503	91.4163	84.6327	77.9834	83.2162	68.1166	68.7598	62.3999	59.2404	56.5198	55.0702	54.1999	43.3667	41.413	41.5801	35.9798	32.4002	41.8797	44.7562
	928.012	135.558	99.6547	141.83	194.485	234.988	298.05	332.27	337.892	344.969	325.41	292.91	267.193	233.54	211.728	185.54	168.027	154.428	142.066	130.164	120.447	121.236	117.524	95.9543	96.2197	98.438	82.9865	91.0206	75.22	73.5614	67.1028	66.3453	61.1224	59.0725	59.3022	46.9695	45.9161	45.4825	39.9812	34.0011	45.6819	48.5588
	929.819	140.863	114.261	156.539	213.693	255.795	331.061	351.678	372.202	366.582	355.423	318.721	293.198	256.146	229.836	206.247	184.931	169.032	155.069	140.469	133.949	129.341	125.328	110.157	104.123	106.34	88.8909	96.2223	83.5234	79.9631	71.6048	77.447	68.6241	65.6731	64.805	54.8725	54.3176	50.8841	43.7843	38.1044	50.783	52.0586
	931.624	158.151	135.645	179.218	237.973	282.272	357.733	378.554	406.571	401.352	389.19	344.693	316.777	277.326	247.616	221.528	201.216	182.217	169.957	153.957	151.337	143.729	136.019	119.448	112.714	118.33	98.2807	106.614	93.2142	86.4575	80.0972	86.4386	74.4187	70.769	71.8983	61.9652	62.8106	59.1787	51.0778	43.8984	57.1785	57.9551
	933.431	172.158	151.752	196.628	258.085	306.583	375.945	412.368	438.487	431.866	421.506	371.404	333.786	299.936	267.323	238.235	215.523	196.423	181.863	168.063	160.942	155.135	142.922	132.453	122.117	123.534	110.585	115.818	102.118	92.4611	90.6013	91.8419	80.4211	77.0719	76.2014	66.1678	70.7147	62.0813	58.8818	52.4018	58.6807	60.5566
	935.237	178.761	163.96	214.933	275.888	322.489	401.15	439.778	459.892	460.977	446.913	392.508	346.091	309.538	274.625	243.234	225.823	202.021	188.563	175.064	166.344	162.436	147.523	140.856	126.72	124.63	117.787	121.219	104.418	95.0614	97.3042	95.0404	84.1232	80.1726	80.3996	70.6682	73.3147	65.7816	64.0808	55.8029	61.6797	61.4568
	937.04	186.855	176.747	226.823	286.579	332.278	408.741	451.758	474.08	471.359	459.199	395	354.983	313.433	277.921	247.533	224.122	203.421	190.461	172.262	166.94	166.632	147.721	146.65	130.016	121.634	121.183	119.316	103.418	99.16	98.8992	96.241	85.3202	82.2703	79.2007	71.5672	75.5135	66.9804	63.68	59.5	61.7801	62.756
	938.846	179.052	179.049	227.024	291.679	331.677	404.34	454.359	472.078	473.459	453.197	390.998	354.382	309.83	269.619	242.232	220.818	202.22	187.158	170.158	167.639	164.331	145.92	143.95	128.516	120.932	122.483	118.315	103.216	103.66	99.2989	91.8395	81.7189	82.6698	77.8993	69.1664	73.6118	67.4797	64.8791	59.4999	59.979	63.3558
	940.651	173.452	177.647	220.921	282.775	323.573	393.134	446.848	456.469	457.747	438.886	380.987	343.077	295.221	254.806	235.126	207.212	193.414	181.155	163.654	157.234	154.325	137.915	137.543	124.613	113.231	120.88	113.612	100.316	99.5607	95.9965	88.5382	79.6159	80.4675	75.2985	65.1637	67.4095	64.7798	60.1759	56.3968	54.8774	58.3546
	942.453	165.656	169.949	212.325	269.279	311.579	378.841	424.462	436.181	440.361	416	357.6	333.983	275.532	236.421	222.433	193.221	179.921	167.761	151.16	148.14	144.433	128.121	126.851	119.217	112.333	112.384	105.517	94.0168	97.8599	90.2	79.0407	74.12	70.8704	68.8	60.4669	60.1132	60.9802	54.2798	52.1003	51.0798	56.3564
	944.257	154.951	159.644	192.515	259.272	295.072	356.732	398.051	416.67	415.553	388.988	329.688	310.773	260.225	215.812	211.026	182.216	169.414	157.955	141.557	136.835	136.929	116.315	116.546	109.713	107.73	104.979	93.4124	91.0152	94.2564	84.6984	73.2365	68.2187	66.567	65.6979	55.3647	56.4105	57.8784	53.2787	48.7981	46.7775	53.0541
	946.059	147.155	147.452	176.828	248.983	279.682	337.046	374.667	392.586	394.066	358.306	311.805	288.789	244.036	200.124	193.837	172.023	154.724	146.863	138.662	128.543	124.634	108.923	105.353	100.519	100.935	96.5855	86.9184	87.6188	85.2632	75.2018	64.7422	64.4208	61.4719	61.6014	48.3684	50.1143	55.3812	49.1809	44.0012	40.981	46.1575
	947.863	145.153	139.447	172.824	228.777	269.877	316.537	353.857	372.177	374.658	338.495	293.297	268.079	228.53	192.32	179.93	162.319	140.219	135.558	128.859	118.639	118.032	97.9196	98.1494	91.3144	92.9312	89.4823	80.5147	77.3148	73.3581	70.7984	59.8394	63.5193	55.7696	54.8988	45.5664	47.1126	49.5792	43.8792	40.8998	37.0791	41.9556
	949.666	129.049	131.747	164.126	218.874	257.975	301.134	336.153	360.674	360.851	321.191	281.197	255.375	221.929	186.918	171.328	159.119	134.918	125.557	119.455	113.237	112.628	93.5187	91.8464	84.7125	85.826	81.9808	73.1139	70.613	66.9549	65.8973	53.1403	58.818	50.6699	50.2985	43.0658	44.6127	46.2792	42.4773	39.1985	35.579	39.1538
	951.467	126.756	132.249	162.125	214.379	250.779	295.941	327.261	350.881	351.061	307.199	278.799	242.983	214.732	181.321	161.833	154.52	136.321	120.661	113.96	107.54	107.933	93.7207	87.5505	78.1164	79.0329	79.5835	68.3164	68.7168	63.8599	63.5999	52.9406	53.62	51.0703	52.4	41.6668	44.4131	46.4802	41.4797	37.1002	33.1798	36.4564
	953.269	127.555	134.552	168.225	209.878	247.578	290.341	321.861	337.277	340.059	299.099	278.899	244.384	211.132	184.92	157.332	149.219	132.522	120.061	110.358	108.44	101.131	92.9205	85.6502	76.1161	76.8326	78.383	70.8166	64.0164	61.7611	57.2002	51.9406	53.4194	50.6703	52.5015	35.6654	41.5126	46.2807	40.2808	36.5001	32.6801	34.7567
	955.069	119.555	132.449	162.725	205.679	238.88	287.141	316.161	328.881	334.061	304.299	280.199	242.283	209.732	181.121	155.833	143.921	131.721	118.06	107.06	106.94	100.033	91.7206	85.0505	70.1165	77.0329	77.3834	69.5163	63.5168	63.8599	58.5	49.9406	52.02	47.5703	54.4999	36.5669	43.6131	42.3802	40.3797	36.1003	34.3798	36.4563
	956.871	119.056	135.448	157.023	200.976	237.578	282.639	311.858	324.476	330.36	296.998	276.398	239.781	206.83	170.118	152.131	138.217	133.219	116.259	106.461	102.439	93.8311	92.4201	80.8497	69.0143	77.1337	76.2838	65.1148	63.9156	62.5592	58.8995	48.8398	49.7204	48.0703	55.8999	35.367	41.3126	41.1781	39.279	35.5002	33.7794	36.7568
	958.67	120.856	127.049	157.225	195.68	230.579	276.141	304.562	312.081	322.061	287.2	269.3	231.183	196.932	164.821	149.933	132.22	130.121	114.96	105.26	102.54	90.2328	90.2207	78.9506	67.8164	81.0329	74.9835	67.4164	63.4169	61.56	56.9999	47.7406	50.0199	47.6703	52.9001	32.5668	41.3131	39.5803	38.6798	33.8003	30.1798	35.7563
	960.471	123.156	121.745	154.823	194.077	220.374	266.235	290.254	293.675	305.853	283.793	252.692	223.377	194.428	159.316	146.831	126.218	120.92	113.058	98.7569	96.4357	85.9307	85.3186	76.849	65.5154	76.6318	72.4815	68.7158	58.1156	58.2585	54.4998	48.3405	49.318	45.0689	48.9974	31.1676	38.6125	36.2789	36.6786	34.1002	27.8775	34.055
	962.27	116.056	115.849	143.825	183.279	203.88	254.141	269.262	281.081	289.461	269.3	239.6	207.583	185.732	149.421	140.333	117.62	115.221	103.561	93.5605	86.7402	81.4328	79.6208	74.4505	61.1164	74.433	70.2835	64.2163	57.8169	56.16	54.5	45.3406	45.92	41.7703	44.7001	32.1669	38.3132	31.5802	32.8797	34.8002	23.0799	34.2563
	964.07	114.053	115.147	142.719	171.776	191.264	240.332	251.647	264.766	266.041	247.089	221.79	195.074	168.721	140.218	128.924	110.214	108.114	98.057	84.1535	78.6346	73.6296	72.8164	70.4497	60.2131	69.8292	63.2798	63.0172	52.0144	50.7584	52.1969	45.7402	43.2174	40.9674	39.0983	29.4639	34.2117	31.7797	30.178	33.0997	20.8791	31.6556
	965.868	113.355	100.748	128.621	161.576	173.576	222.037	230.557	236.376	239.156	222.294	199.796	178.48	148.628	133.719	120.73	100.418	97.2188	91.3583	75.4588	68.4373	69.0315	68.5198	65.2493	58.6155	68.9323	59.4827	61.6147	50.4161	47.859	48.8995	44.6403	39.5192	37.6699	34.3995	25.6665	32.0123	29.4795	25.9786	29.8998	19.7801	30.3564
	967.665	110.857	95.2528	115.928	148.784	155.083	204.046	206.266	210.886	211.067	197.008	178.704	165.087	137.537	124.924	104.936	89.9225	89.0228	81.8624	65.5618	56.7418	62.3347	62.5219	60.5526	52.617	56.3344	54.9848	54.0182	42.518	42.3617	45.2006	41.5416	34.7206	31.5713	31.0015	27.3668	26.9139	27.4805	24.5804	26.0022	20.2792	29.5566
	969.464	98.4535	83.8422	104.32	129.373	134.571	184.531	185.753	186.468	188.85	167.386	163.19	147.876	118.425	110.314	91.3268	79.2163	77.917	71.4567	57.7558	52.5374	54.7298	53.9176	55.5478	47.1139	50.8288	46.2793	46.3131	40.0143	38.7579	42.4984	36.939	32.5182	28.7681	26.4978	25.1672	23.3109	25.0794	20.1786	19.9969	20.5802	27.5544
	971.261	96.3556	70.7493	92.3247	118.18	120.679	158.841	163.562	160.581	161.661	139.6	143.1	127.583	95.5321	96.2209	74.3329	69.6205	69.521	64.4606	50.4603	45.24	46.9328	45.7208	46.7505	40.0165	44.2331	36.9836	39.3165	33.8169	31.0599	36	33.8407	28.42	22.6704	22.6	23.6668	19.6132	21.7802	17.6797	14.2003	22.8798	22.9564
	973.06	89.0492	60.0469	76.2176	100.672	99.5634	134.325	134.843	130.265	134.641	116.49	114.386	101.566	79.9204	79.4094	65.6237	55.5115	54.6115	52.7547	41.3542	37.7377	37.7263	38.0135	34.8441	33.6097	36.6269	30.8768	28.6115	30.1136	24.8556	30.8949	27.5369	22.4162	19.0672	17.698	21.9642	13.6097	18.3786	15.9793	11.2992	19.3781	18.9527
	974.856	77.8534	53.0478	63.2206	84.7755	78.6756	107.935	113.456	105.975	103.554	96.9957	91.6939	80.2774	68.1277	64.6173	48.8301	43.017	42.6175	42.5578	29.8583	35.1386	29.5309	25.7186	25.9477	25.0148	26.3325	22.5821	25.2151	23.116	20.4589	23.7985	20.2392	17.1187	14.5702	14.6995	18.5655	10.3124	16.1793	13.2785	8.90032	13.8785	12.8552
	976.651	76.3559	44.4514	45.0292	69.1838	55.284	83.347	85.9677	80.086	80.3675	77.4042	67.3062	58.4879	46.8359	50.1237	35.2356	29.5234	30.0235	32.7626	19.9628	26.5422	22.4345	16.7224	18.1532	16.5178	23.0343	16.584	18.1175	19.1184	17.0613	17.1016	16.7418	12.0214	14.2705	14.2004	12.268	6.3139	12.3807	8.0806	8.0006	12.0806	8.85718
	978.449	63.4474	33.1404	31.8166	53.3676	40.1659	60.5279	63.049	59.5663	54.2459	52.3825	42.1831	34.4713	27.6219	34.2107	22.8252	16.6122	19.4143	22.253	12.9534	17.3345	12.1273	12.9184	9.14757	8.51134	15.6274	13.281	10.8124	12.5126	8.25701	9.59645	13.439	7.31713	8.96847	9.89788	8.26437	5.51221	9.37905	3.17545	5.79821	7.6767	8.05597
	980.244	57.9547	24.1466	24.1235	34.8765	20.4763	35.7362	41.2573	38.777	32.7578	37.295	22.1967	20.0806	17.6297	19.6183	14.03	6.01923	11.0204	9.55835	4.65936	8.73809	6.23165	8.21986	1.45006	4.3153	10.1317	7.18234	6.31546	7.71574	5.05907	5.1988	6.33972	1.91948	7.76931	5.19915	6.26639	3.71338	6.47933	-0.02114	1.99919	3.37939	6.45654
	982.038	48.7577	15.7503	15.8248	21.3818	11.182	20.6437	25.9658	21.3842	16.3642	18.0024	6.40236	7.28634	9.93394	7.22437	3.73389	3.22113	4.1226	3.66193	0.3606	3.74138	3.73354	2.22126	1.15075	1.81695	4.6343	3.38486	2.91788	1.6179	2.16106	0.80085	2.64154	0.72045	5.17111	4.40068	1.36758	4.11322	1.88125	-1.22073	1.10057	1.47986	5.55615
	983.835	44.9489	13.3496	6.71959	10.8714	3.37954	6.33103	4.45215	8.67312	5.55251	4.39377	-2.20481	-2.42301	-0.4706	-0.88477	-2.06995	-1.38141	-0.28292	0.15778	-1.43988	-2.36134	-0.66868	2.61946	-1.15187	-3.08442	-1.86967	-0.31931	-1.48447	-0.38411	-1.64149	-0.90019	1.5376	0.42009	1.06838	2.19841	-0.53458	3.11322	1.37887	-0.31887	0.10088	2.27832	3.85413
	985.628	36.1569	19.4536	5.82103	3.37642	-0.82212	-3.46353	-2.4436	-0.92332	-3.8425	-2.70144	-6.30162	-9.11784	-7.27016	-5.77869	-3.66748	-4.3797	-2.07949	-5.43958	-1.84021	-1.55946	-2.96696	-1.08147	-0.94953	-2.88288	-2.86711	-3.21695	-3.48355	-1.58327	-1.03877	-1.99993	-0.45978	-1.58052	-0.52927	-1.40004	-0.23343	3.2121	-1.42014	0.78153	0.70134	-1.42041	3.25476
	987.422	42.0556	22.7489	2.62462	-3.22063	-4.02073	-7.55947	-8.83875	-8.01938	-6.13938	-5.30044	-6.50047	-5.71708	-7.46792	-2.07935	-3.26733	0.32037	-1.77914	-1.73962	0.16022	-1.56007	-1.86729	-2.27941	-1.14961	1.91637	-1.66709	-3.51663	0.01633	0.11674	-0.34016	0.49983	-2.65948	0.31993	0.37026	-1.40004	-0.13321	1.1131	-1.41984	2.17972	1.60015	-0.82019	-0.24365
	989.215	41.4533	26.1485	2.12328	-5.52056	-3.32029	-2.56033	0.35852	-6.12058	-5.04124	-4.10171	-1.70298	-1.51994	-3.36941	1.51843	-0.9679	2.2196	0.01896	3.3595	2.75928	1.73949	-1.36747	-1.47985	0.6502	1.01616	-2.16777	0.78244	-0.88406	1.61589	0.85936	1.59944	-0.15973	0.12004	-0.72959	0.000170898	-1.93369	-0.28668	-0.42014	1.58048	2.80065	-0.12036	0.55591
	991.01	51.9611	33.9514	8.73399	2.48604	4.78359	7.2523	6.47168	6.39016	9.47061	7.70981	10.3075	11.4915	8.64415	15.9279	6.23877	8.42688	7.12461	7.36462	7.36426	6.64397	3.13686	5.42445	6.55529	1.21782	3.93734	2.88559	2.91788	6.11888	3.06066	4.60103	1.74139	5.72301	1.57229	0.60149	1.46732	-0.08691	4.98226	0.77921	-0.40193	0.8811	0.45825
	ACP (#=5)
	Depth (μm)	0	10	20	30	40	50	60	70	80	90	100	110	120	130	140	150	160	170	180	190	200	210	220	230	240	250	260	270	280	290	300	310	320	330	340	350	360	370	380	390	400
	Raman shift (cm-1)	Intensity	Intensity	Intensity	Intensity	Intensity	Intensity	Intensity	Intensity	Intensity	Intensity	Intensity	Intensity	Intensity	Intensity	Intensity	Intensity	Intensity	Intensity	Intensity	Intensity	Intensity	Intensity	Intensity	Intensity	Intensity	Intensity	Intensity	Intensity	Intensity	Intensity	Intensity	Intensity	Intensity	Intensity	Intensity	Intensity	Intensity	Intensity	Intensity	Intensity	Intensity
	900.865	-19.7813	-16.2815	-1.87693	-16.6697	-15.698	19.7161	29.3011	22.7989	33.7143	20.2136	28.5475	26.6734	31.2659	30.5333	30.2839	24.2606	2.47801	8.23652	9.29966	7.25656	7.38654	10.2865	14.3704	13.7998	8.51602	3.07537	7.97701	5.47737	9.35625	-0.66069	-5.4979	10.4937	-1.04753	-0.46407	7.71588	5.74939	-6.98123	0.11394	-5.74617	0.35396	-2.64379
	902.678	-9.02954	-21.7648	-3.7938	-8.11816	-4.84813	18.4502	31.2523	36.2513	45.2336	35.8831	43.6831	42.2922	37.7001	38.3511	30.2005	29.2111	13.5458	19.0211	20.3844	10.0905	8.62042	13.2204	14.4702	16.05	7.38297	1.17528	10.8105	4.21077	7.18962	3.73982	-0.21433	9.60964	0.2698	1.20262	3.44928	4.24933	-2.1807	0.56444	-2.27907	1.23683	1.72316
	904.49	2.1709	-22.1156	-1.04368	-0.51807	2.15224	27.4011	41.2027	51.3021	65.585	53.9846	57.3844	59.9434	47.3009	47.1021	39.2013	37.1621	23.0461	22.4212	29.2848	15.0413	14.0209	17.7208	14.2203	18.3999	8.83322	3.12536	11.5604	3.16017	10.4402	5.69014	3.23605	7.85958	1.91994	4.05332	3.39954	6.09979	-1.73087	4.66503	1.72112	3.93757	2.17317
	906.302	10.7708	-19.1141	5.25784	5.48169	11.8538	41.503	56.8049	64.202	85.986	72.1847	67.9834	75.2438	55.1012	62.3034	45.7024	50.2637	33.7469	28.8209	35.8845	18.841	20.3215	20.7207	16.7209	19.5	14.034	7.22637	14.1607	8.06154	13.3406	9.08998	7.13619	7.2601	2.91951	6.95341	6.20001	7.49994	3.3696	5.96459	2.72081	6.93812	4.07313
	908.114	15.8691	-3.51208	13.7578	15.6819	32.5539	57.404	77.3059	82.8028	109.586	93.6861	88.086	94.5435	72.2024	73.9039	63.003	63.6641	48.1467	40.6229	44.4842	25.6423	26.5215	26.3211	20.5213	25.4001	17.1344	12.7264	17.4609	14.4619	17.2408	10.0903	10.9359	9.66018	4.82033	9.65367	7.901	10.0004	6.26986	7.16479	6.22051	9.23762	7.27357
	909.925	25.7708	5.089	26.9616	28.7856	46.7609	82.3094	101.111	108.51	142.293	120.293	109.493	119.45	90.4081	94.2103	82.2081	79.1686	60.6506	50.2276	51.8863	35.8453	37.624	36.2241	24.1231	30.9021	22.7353	20.5282	21.7629	17.8624	22.3412	13.4918	15.5382	9.26119	12.0225	11.1541	14.202	14.9015	10.0717	10.8647	9.12114	10.4384	7.07441
	911.736	30.3738	12.9933	43.1675	42.1936	71.2681	104.514	128.52	137.923	164.498	146.1	137.903	142.057	113.016	115.314	103.214	94.7688	74.1548	61.1307	62.7916	48.8489	48.3272	45.4276	34.7268	37.7061	30.6373	27.53	26.7649	23.5653	28.7423	21.3947	20.1382	14.3627	15.9243	16.0533	21.2037	20.4023	13.9727	11.8642	10.5221	15.1366	10.4754
	913.544	45.365	28.7827	57.9525	63.7751	101.445	134.593	158.095	170.291	196.274	176.874	168.474	163.335	134.394	136.796	122.395	111.558	93.4405	78.2177	71.2806	58.8374	60.0171	54.3173	45.8178	45.6973	40.0312	36.2234	36.0586	31.3601	32.7383	24.6887	26.434	22.1582	21.918	19.6518	24.9988	24.6981	18.9689	13.4633	13.0194	15.1369	13.1728
	915.354	56.2683	42.7843	74.6553	79.78	124.95	154.099	181	206.198	228.18	207.98	199.781	188.84	158.199	158.5	138.099	123.26	108.544	90.4204	79.983	69.5402	70.2195	64.3197	54.32	53.8993	45.4327	40.4249	41.6601	31.1604	38.4394	29.2897	31.5352	27.6597	28.9196	22.0527	27.5995	26.9994	18.869	18.1641	16.0203	15.337	16.573
	917.164	71.1707	53.9889	87.1577	99.2834	142.254	176.703	209.406	238.605	257.186	228.885	218.786	214.344	173.202	176.203	148.801	138.363	115.346	97.9225	90.5846	77.5416	80.7214	73.521	61.3217	61.0005	52.7345	44.3252	46.8611	32.7609	41.8404	33.5901	36.6361	31.0609	32.0199	24.5536	27.4993	29.7996	20.169	21.6651	18.7206	16.5372	17.1737
	918.973	72.5691	71.3881	96.9571	108.682	160.853	192.002	222.003	254.802	268.785	239.783	236.484	219.042	186.401	182.602	151.299	146.463	117.544	107.123	94.1834	80.0405	83.5201	73.22	66.02	63.3997	59.2336	46.225	49.2606	35.6602	45.4397	35.9898	37.5359	36.5602	30.3196	28.5531	27.899	28.699	21.0694	25.3652	20.2208	19.5375	19.6734
	920.782	81.2673	79.9879	103.759	111.68	169.052	203.801	230.102	266.602	285.982	253.782	242.783	222.539	190.1	190.3	152.399	149.86	122.843	113.222	97.9856	80.1401	88.7204	74.9198	64.8186	65.6002	61.5331	45.924	50.059	36.8615	46.7398	34.7907	38.3341	36.9586	32.6193	29.2523	26.4996	27.9985	21.0695	30.1653	21.7208	22.3385	21.0738
	922.591	81.1709	84.6832	111.058	110.78	169.852	207.704	237.902	271.799	290.48	258.183	243.683	228.036	200.303	189.496	151.801	151.058	120.644	115.823	98.0831	80.4403	82.5161	75.4193	65.7204	64.6983	59.1315	44.2245	49.1601	37.962	45.5381	35.3889	36.5336	33.9586	30.6186	28.4532	25.299	26.2997	20.7691	30.3646	21.821	24.3393	22.3729
	924.397	78.4688	88.0857	108.255	114.681	171.351	216.398	245.6	273.4	287.082	260.879	248.382	229.74	200.898	184.801	159.798	147.862	116.943	118.621	100.684	81.4406	79.4211	74.1205	64.9199	67.0994	56.9339	44.9247	48.3605	41.8597	42.94	36.2897	35.5357	32.5601	32.4191	29.2528	23.8995	29.799	22.0692	28.165	23.6203	24.5369	23.3728
	926.205	80.8687	85.4845	115.556	114.98	179.151	221.599	248.5	274.899	292.881	272.881	254.982	234.94	209.299	194.5	167.299	149.661	124.744	121.82	98.9831	82.8403	81.6198	72.3199	66.4202	65.9994	57.933	47.025	47.4604	42.0603	44.8395	39.4897	34.3354	32.8599	33.3195	30.1528	23.9996	29.9993	23.4691	30.2643	24.7203	27.9371	23.4731
	928.012	91.9707	87.7877	122.658	124.987	185.256	238.507	265.307	295.307	312.189	294.989	268.39	251.849	223.707	208.808	182.906	158.167	136.848	128.725	109.286	92.7448	87.8225	78.2214	73.8234	71.9014	62.1357	49.2269	52.1626	47.0614	49.842	41.7918	35.9368	32.3607	35.7202	31.0539	26.0001	33.2004	24.1704	31.2651	26.3215	28.9375	25.1735
	929.819	95.3733	97.9928	129.563	142.593	203.665	256.813	288.816	312.717	338.503	314.498	293.301	278.257	247.414	224.616	198.911	173.572	148.155	135.227	116.294	101.848	92.1303	84.1254	82.9256	75.5045	66.3393	57.9305	60.466	49.163	50.3434	46.6943	40.9385	39.4647	36.221	34.855	29.4037	35.0001	29.073	30.8666	30.3234	30.3391	26.8746
	931.624	110.064	109.082	137.953	169.073	224.345	278.993	315.594	344.191	375.47	347.573	316.475	304.133	265.592	248.395	217.096	191.855	163.14	144.818	129.68	114.037	105.117	93.7168	88.0181	83.598	75.9304	66.6226	64.8582	54.3593	55.2385	51.489	43.6345	44.6581	40.3195	38.1518	36.8973	36.1997	33.568	32.6635	33.7194	32.636	28.8728
	933.431	124.372	117.287	158.559	190.286	249.356	302.305	345.908	376.306	410.588	381.388	349.188	327.545	292.704	275.105	233.403	212.464	180.347	155.722	142.586	128.543	117.122	102.522	96.5219	89.2011	87.6347	71.7266	73.7621	59.362	61.34	54.39	48.6366	48.661	39.92	40.0532	41.101	37.1999	34.6693	36.1639	35.2206	38.1378	29.5736
	935.237	141.98	129.39	172.266	205.989	266.562	324.509	373.821	407.616	440.498	404.597	372.695	343.95	309.106	285.309	243.305	225.668	188.749	165.125	154.887	137.145	119.321	108.722	103.823	96.002	90.7346	77.4274	79.0609	63.6619	67.2423	56.2911	53.2375	54.6625	44.6229	43.4543	43.7992	38.9009	36.1687	35.9642	36.4201	37.6372	33.1744
	937.04	154.265	138.683	181.053	217.979	278.15	336.896	399.797	430.394	459.579	418.879	386.58	360.538	320.598	298.598	254.198	237.158	194.244	169.219	157.083	141.24	124.519	112.82	105.42	100.198	90.8331	83.8249	79.7607	62.0608	63.939	58.1897	55.735	58.7601	47.6187	45.3526	46.2001	40.3989	34.9701	36.3638	38.6203	37.9375	33.0731
	938.846	164.069	142.386	187.757	227.08	290.552	351.601	414.903	443.6	463.08	429.28	392.283	364.841	324.099	303.3	261.401	244.261	196.244	172.22	157.783	142.14	124.62	115.72	104.22	100.799	91.1319	82.7249	75.8596	62.2595	64.5389	57.49	57.3359	55.7598	48.9198	44.7527	45.499	41.2997	31.5684	38.2647	35.7201	36.3364	33.0731
	940.651	156.266	146.087	194.754	221.081	295.153	360.005	419.1	445.298	459.579	421.874	398.478	364.74	322.897	300.595	259.998	237.457	192.442	172.119	155.379	138.436	123.318	112.32	104.319	94.8941	87.4294	78.7238	75.7577	61.1583	65.9377	55.3879	56.5333	53.0579	51.1204	43.8526	39.5982	42.1985	31.2697	39.2654	33.4192	35.3355	31.6715
	942.453	147.569	147.185	192.956	222.18	295.451	358.699	416.901	441.299	451.281	415.481	388.682	358.84	316.899	289.501	251.5	231.661	179.345	172.321	150.683	131.341	116.92	111.12	100.62	91.2996	82.7329	77.2251	70.5603	55.9604	64.0396	53.0899	53.8355	54.06	51.2197	46.0528	37.3996	40.3995	30.6691	37.8643	30.4204	31.6371	31.7731
	944.257	139.764	144.783	188.255	224.981	297.352	363.099	417.5	436.495	447.58	417.983	387.081	358.338	316.497	288.597	252.596	229.657	176.441	167.719	146.782	127.338	115.417	110.019	96.0187	87.9971	80.2319	71.6215	68.2592	56.0609	59.9405	51.0886	49.2329	51.8598	46.6184	44.8531	38.3984	39.5989	29.2693	36.7629	28.9186	31.6366	29.7731
	946.059	136.768	145.584	193.455	227.78	304.251	363.8	421.4	438.197	459.677	426.778	395.68	359.139	315.799	289.399	249.9	222.461	176.745	164.92	142.784	121.941	108.921	107.021	93.5209	84.499	79.0334	67.8257	66.3605	57.6604	62.0392	49.9898	46.2365	49.8598	48.0194	42.953	35.6998	40.3991	33.3685	35.8647	27.5199	33.1366	28.9733
	947.863	144.272	149.586	204.358	231.182	306.352	376.102	430.204	459.004	476.586	438.785	406.385	368.743	319.401	288.502	245	218.661	173.145	167.521	141.183	120.74	106.62	103.22	93.2201	86.4009	79.7331	65.6251	67.4602	58.6607	63.4394	49.9905	44.2356	46.9595	47.2194	41.8523	36.3002	39.1995	34.1692	35.3644	28.6209	34.3374	27.273
	949.666	151.981	159.695	215.467	248.291	318.761	391.618	456.221	486.126	502.708	467.2	428.502	386.358	329.909	301.211	254.108	224.564	175.852	167.721	148.088	123.943	109.323	105.521	90.9207	91.6014	79.8335	67.8273	68.2626	59.0621	62.0398	55.5936	44.9363	48.7581	44.9201	42.2514	37.6003	39.9	34.371	35.0663	32.5245	34.5384	28.5723
	951.467	170.669	168.784	226.156	267.18	342.451	429.399	491.701	524.499	544.081	504.281	453.182	412.34	351.699	322.5	268.7	235.261	190.344	173.22	153.683	128.84	115.72	109.02	92.7203	96.0994	80.8329	68.125	69.3603	61.8604	63.5395	59.2897	46.0354	48.06	48.6196	41.0528	40.8995	40.5994	35.7691	39.5642	35.6203	36.5371	27.8731
	953.269	186.674	187.191	247.162	289.192	366.863	459.016	528.719	563.814	582.496	535.297	481.192	434.45	370.809	341.509	280.506	241.766	202.049	177.823	158.687	134.644	124.025	112.923	100.924	99.3004	82.4331	71.6251	72.5613	65.6622	67.6413	63.1915	50.2366	48.5613	51.4199	42.7546	42.0005	42.0995	36.8683	41.4651	35.4195	38.2368	27.8737
	955.069	198.469	200.884	262.756	308.08	395.25	490.999	551.2	593.699	599.18	560.281	504.181	454.54	392.198	346.6	288.899	252.56	208.044	182.92	166.583	143.34	130.62	117.12	104.52	103.199	82.833	73.125	76.2602	68.6603	70.4394	62.8898	54.6353	50.4598	50.3195	44.8527	43.8995	41.7994	36.269	41.1643	35.7204	37.937	30.373
	956.871	199.973	209.688	269.46	321.182	413.758	501.702	567.802	603.702	609.78	569.58	508.181	457.839	401.102	356.699	293.398	255.161	212.345	180.92	170.682	146.841	129.918	119.519	106.922	101.4	82.333	74.0248	78.0611	68.8609	71.1403	64.1887	55.6367	52.8597	52.0197	44.9522	45.3008	42.3993	38.2696	40.0633	35.3192	38.3374	32.2738
	958.67	199.769	203.985	266.456	317.381	417.751	504.8	559.701	599.1	601.582	555.082	497.582	448.341	397.699	348.601	284.5	252.461	207.145	179.021	164.983	143.241	127.72	120.02	105.32	97.2996	79.5331	71.225	74.4604	67.0604	67.9397	61.7898	55.1355	52.56	49.1198	44.3528	45.2996	41.4995	37.869	37.4643	32.1203	35.9371	29.4732
	960.471	200.364	200.376	259.848	303.971	395.938	480.188	530.083	565.48	568.662	518.761	472.764	416.322	373.185	326.389	264.988	238.552	198.536	169.916	156.779	135.035	120.615	111.817	101.315	90.7955	74.3308	69.6236	71.9575	61.1555	66.8363	59.1883	53.9339	50.1584	45.618	42.3509	41.498	42.7991	35.7679	34.5632	30.0197	33.7355	28.6718
	962.27	183.569	179.685	248.056	275.581	367.852	440.8	475.702	517.801	510.182	465.283	430.783	376.241	341.5	293.901	240.6	215.561	177.845	157.921	146.883	121.541	109.62	104.52	89.9206	84.1997	72.2331	65.5251	66.5605	53.4606	59.5397	52.5899	51.2355	45.0601	42.6197	37.9529	37.1997	39.4995	34.0692	29.8643	27.3205	30.5372	28.8731
	964.07	166.559	154.167	218.138	242.255	321.418	393.164	419.354	458.156	447.333	400.238	369.745	327.808	296.17	262.576	208.679	187.743	153.729	139.01	128.87	107.932	98.1145	94.512	81.9148	75.6963	66.8293	57.2196	58.6554	47.2568	52.0365	48.3841	47.634	38.956	37.8174	31.8496	34.796	35.1972	31.2666	26.4616	24.2181	25.6342	26.0726
	965.868	149.266	127.38	186.15	210.374	273.342	336.987	350.487	389.586	384.767	342.67	316.57	286.832	250.59	224.193	179.194	162.355	131.24	124.017	113.38	91.9378	86.2169	84.5175	71.7191	66.4984	57.3317	49.9234	48.5589	40.9597	44.4385	39.788	39.8344	34.2586	32.2191	29.0517	27.4989	33.2986	26.0683	20.2631	19.8195	20.3364	22.9732
	967.665	144.072	106.49	159.264	177.688	223.262	284.112	290.615	318.315	322.194	287.194	257.995	238.048	207.909	186.109	152.405	135.267	108.351	106.625	95.3873	78.9431	72.6234	68.9224	66.3219	59.4018	50.9351	44.1266	42.6621	34.5612	40.7416	33.7912	36.5369	28.661	29.7212	23.454	24.7001	29.4008	21.2697	17.6656	16.3209	17.6382	21.6741
	969.464	122.164	84.6769	131.142	143.369	184.633	231.681	234.382	257.672	265.663	233.763	204.36	202.924	170.283	154.188	128.59	110.652	85.536	88.4141	79.7763	67.1356	60.7143	59.2144	57.5167	49.8947	44.0286	35.0221	37.358	29.8568	30.736	26.8878	29.3321	23.4585	23.8173	19.5512	20.2979	25.9992	17.0664	14.464	13.0194	14.7361	19.5712
	971.261	109.069	68.4847	102.456	117.181	147.351	187.8	191.301	203	213.082	187.782	161.882	168.841	133.8	127.201	103.2	89.2609	66.2446	72.4208	64.0833	57.0406	49.92	45.4201	44.1205	42.1996	33.7331	29.6251	31.7604	22.3605	25.6396	21.5899	22.1355	20.96	19.6197	14.9529	17.5996	23.2995	10.5692	11.0643	10.3204	13.5371	17.7731
	973.06	98.1602	49.6742	82.2451	89.9608	113.431	146.176	149.678	150.973	170.749	152.256	131.264	131.815	102.882	96.6849	87.5888	71.3494	51.7358	58.8114	53.2744	43.5343	39.9167	36.3132	33.612	31.5952	24.9285	24.8214	24.1572	16.4568	20.2375	15.8862	14.9331	18.7586	15.5178	12.7503	12.4975	20.4971	6.5668	9.26421	7.01903	11.3367	16.1734
	974.856	85.165	38.9818	66.4524	64.2758	87.8466	112.491	113.493	114.793	127.072	115.474	97.2765	93.9336	78.494	77.4967	68.4958	56.0579	39.9429	45.4179	39.081	32.0378	33.9183	28.1189	21.3175	26.1985	18.9315	21.1242	18.7587	7.85914	15.0386	12.5885	11.9343	14.5592	13.2193	8.05198	10.699	17.7989	2.86856	8.7636	5.31981	10.4368	12.6727
	976.651	70.97	28.7869	53.4586	47.7836	66.9558	73.4071	76.7094	85.7048	90.8879	81.9883	73.7866	66.1468	51.8044	63.1042	46.2043	44.5626	31.0466	32.7235	31.7851	24.2422	28.3213	19.3215	12.1218	20.0007	13.6342	15.1257	13.862	2.36146	10.0405	8.49031	4.93636	10.061	10.5202	5.55363	4.70038	14.8007	0.06906	4.96545	3.42046	8.43788	9.67451
	978.449	58.2607	19.5801	41.948	31.4724	49.0409	48.4849	51.2848	59.984	61.57	58.7692	50.8634	38.3232	32.7875	42.5904	30.9891	30.7543	19.2383	22.1145	22.5781	15.5358	20.9149	11.1152	5.81979	10.9928	4.8284	13.7227	7.65731	0.35866	7.63603	4.88844	3.33395	7.05673	7.4172	2.35124	1.9967	7.09583	1.47049	1.86346	0.91942	6.8354	7.16932
	980.244	54.4673	11.5841	30.6546	15.9783	30.348	24.7952	28.8984	39.1957	41.3774	41.0779	26.6768	17.1368	16.0957	27.3982	17.6962	19.9578	10.5421	12.4189	13.2816	7.93911	14.3187	7.61842	5.31991	5.79817	2.23233	7.72405	3.56008	-0.63994	3.33898	1.48933	2.33504	2.45901	4.21908	0.25248	1.59937	3.09839	2.36886	1.56396	-0.38032	3.9369	2.77247
	982.038	51.9683	13.3851	23.9574	7.08362	19.6543	8.00228	15.1025	23.7033	20.2857	17.7857	10.2842	4.6425	4.90112	17.5042	3.60137	6.46426	5.74595	3.12263	4.78532	0.24179	8.92108	3.42085	3.01998	2.0005	-0.66647	5.42602	0.96072	-1.44066	2.03929	0.79042	-0.96439	0.5599	3.12008	-0.14736	-0.10034	0.6004	1.16885	0.46398	-1.77931	1.93763	-0.82683
	983.835	54.6709	10.4844	18.1515	5.67773	6.34474	0.5964	4.09482	9.79222	6.46819	4.673	1.777	-2.7624	-1.90161	4.2927	0.30022	-0.14475	-0.55642	-1.48241	1.47935	-0.06266	3.81604	-1.57958	0.81722	-1.40007	-1.76706	1.12322	0.45913	0.96186	0.9392	0.98945	-1.16404	-0.74015	0.41897	0.15299	-1.09882	-0.99976	1.8688	0.96551	-0.37886	-0.86449	-0.22606
	985.628	61.0762	6.7837	10.0532	0.98267	2.74904	-4.50285	-1.00393	-4.90468	-6.12288	1.27773	-8.91856	-5.7585	-4.40149	-4.60085	-0.80073	-5.33848	-4.15572	-2.67968	-4.61788	-2.25858	-1.88153	-3.38054	-0.38053	-2.59917	-1.06491	-0.17579	-1.13999	1.66023	0.23931	-0.70952	1.03542	-0.33982	-0.7805	0.25315	1.30005	-1.69934	1.96847	0.66344	0.42217	0.63691	1.97352
	987.422	72.2686	9.58448	6.15591	6.0802	2.75075	-9.10063	-4.19912	-7.70058	-9.71895	-8.41868	-8.11814	-0.65999	-4.8009	-4.09951	-2.70039	-3.53953	-1.85567	-0.67955	-6.11684	-0.75968	-3.28003	-0.28008	-0.17966	1.19948	1.83298	-2.47499	-0.23966	2.66035	0.0396	0.28975	2.03536	0.45992	0.61965	-0.0472	0.8996	-0.000549316	-1.73087	-1.63569	1.3203	-0.26293	2.97303
	989.215	76.968	12.8839	1.45657	11.7788	6.54933	-2.50163	-2.10085	-7.90127	-5.02168	-6.42112	-4.11827	4.53838	-0.10132	-2.9009	-0.40046	2.5585	2.84385	1.71901	-2.11812	2.83914	-2.58057	1.81935	-0.18003	0.79927	-0.56686	-0.87501	-0.0402	3.26057	-1.45985	0.29005	2.43484	1.46005	0.51961	2.05265	-0.60034	2.09924	0.66897	-0.43562	1.32079	0.13655	4.97242
	991.01	80.6704	15.7887	6.45937	20.6818	12.0559	7.50643	3.20908	-2.8948	14.3953	8.88906	9.09377	13.2464	6.3042	7.30857	8.00334	13.7656	1.24595	8.02302	6.58818	7.04153	3.92609	5.32411	-0.077	3.80092	4.43423	1.22728	2.16146	0.76008	0.24175	1.7895	3.93539	0.06014	2.12154	2.05369	1.50006	3.49969	1.77054	0.26549	2.11882	1.83821	6.4734
	SIOM (#=10)
	Depth (μm)	0	10	20	30	40	50	60	70	80	90	100	110	120	130	140	150	160	170	180	190	200	210	220	230	240	250	260	270	280	290	300	310	320	330	340	350	360	370	380	390	400
	Raman shift (cm-1)	Intensity	Intensity	Intensity	Intensity	Intensity	Intensity	Intensity	Intensity	Intensity	Intensity	Intensity	Intensity	Intensity	Intensity	Intensity	Intensity	Intensity	Intensity	Intensity	Intensity	Intensity	Intensity	Intensity	Intensity	Intensity	Intensity	Intensity	Intensity	Intensity	Intensity	Intensity	Intensity	Intensity	Intensity	Intensity	Intensity	Intensity	Intensity	Intensity	Intensity	Intensity
	900.865	-16.2714	-7.04824	-7.48987	-10.6747	-5.67253	-8.39612	-9.66036	5.18186	-5.04514	9.33506	4.74504	19.5228	1.18062	18.9491	11.2265	6.10664	20.3815	11.1989	7.88667	30.0443	22.8655	9.7689	3.05912	13.5234	10.1903	5.7843	20.8779	5.94202	10.8445	-1.94016	5.16311	12.1197	8.0829	1.0863	5.67856	3.59969	-7.87157	1.22091	15.6106	9.43053	7.23291
	902.678	-8.27065	-11.2643	-7.13965	-5.50649	-0.9699	5.99023	7.87467	9.03293	14.791	18.4696	19.9144	30.2408	16.0328	30.2505	22.0119	16.2911	22.0323	21.3503	18.2718	29.0112	27.8332	15.3697	10.4604	15.2908	12.8906	13.0523	21.0614	8.91003	11.8111	5.36062	9.18038	13.1701	8.55018	9.10443	5.47867	6.53328	-2.63743	6.12136	14.2104	7.03026	9.29999
	904.49	0.28062	-1.56301	-0.98987	3.89414	10.0808	20.9406	17.6761	23.134	32.2924	33.2711	39.4167	37.1413	32.7845	46.0518	32.8624	28.9425	26.6819	33.2015	28.6228	34.662	35.234	22.2209	18.8112	22.6416	18.5415	21.2027	23.4613	16.0608	16.4616	11.2611	13.7809	13.22	12.8006	14.7048	6.62833	6.38277	2.11287	8.57131	11.7601	7.68016	11.6
	906.302	8.48057	6.23777	3.61133	17.5953	24.5811	28.7393	34.3764	41.3364	53.9929	51.7728	58.3166	52.5425	47.5843	62.7531	50.2636	43.7435	36.7836	48.2024	39.0225	41.0629	42.1339	30.8211	30.2118	29.542	24.0418	29.2029	28.7624	25.061	19.062	18.7614	20.7813	18.1207	16.1006	19.004	7.1287	8.18313	8.31319	11.9715	12.9607	8.08068	15.3004
	908.114	15.7809	13.6378	22.4117	26.6952	34.0822	47.8408	51.6784	65.3369	78.4944	73.1732	74.0171	71.3445	63.7847	83.3527	68.1647	61.1437	50.784	64.8031	51.6236	51.4636	49.2343	39.122	41.1124	40.4428	33.2427	38.603	35.1623	27.8611	28.3623	25.2613	27.6818	22.4215	20.8012	23.0045	11.9287	14.1836	13.1131	17.1715	14.2611	12.6808	18.7003
	909.925	28.4854	31.64	37.9156	43.4983	54.0845	62.0427	68.1855	90.9422	104.602	101.281	98.523	94.3527	83.9901	99.0556	87.9693	78.8486	67.7881	84.6088	69.8289	65.9673	61.4373	52.126	54.4156	52.5451	43.6459	48.8051	44.8649	39.2625	37.8652	35.0647	33.0829	28.6235	30.003	30.4066	15.9296	16.685	16.5134	20.8732	16.3624	16.9818	21.7007
	911.736	44.1874	44.042	52.0227	60.6037	69.4907	84.3574	97.092	121.651	130.608	129.086	126.329	117.358	110.098	121.662	110.077	100.853	85.8969	102.511	86.5339	80.8704	76.5429	69.9301	67.9184	63.6474	55.7471	58.1086	53.168	46.4637	48.4683	45.8677	40.0833	36.7263	34.0034	32.9076	19.933	21.2882	23.3158	25.6751	18.963	19.6828	24.1014
	913.544	57.8751	58.3312	71.3049	78.0887	95.8731	110.73	125.868	144.427	154.585	158.062	149.606	147.235	135.074	146.343	134.356	118.536	110.976	118.996	104.416	96.5573	93.6279	81.2165	80.9071	75.6375	67.6375	70.0986	65.5586	52.658	57.0583	54.658	45.9793	45.5187	39.7985	35.4031	28.3263	30.2815	26.9113	30.2701	26.1597	24.0793	28.299
	915.354	68.5787	76.8346	90.6085	96.8917	112.378	142.837	149.174	165.131	174.289	177.068	172.612	170.339	156.081	160.348	150.76	133.34	127.68	127.299	122.32	112.561	105.432	95.9192	89.4093	85.44	77.2402	78.601	73.1606	60.7592	63.9606	61.6598	51.3799	49.4199	46.0997	45.7036	40.0278	37.9826	28.6119	31.6709	31.8604	29.4799	30.7994
	917.164	84.4811	89.6373	104.712	117.996	133.982	158.142	169.979	185.335	183.39	196.17	192.216	182.842	174.684	170.051	159.762	149.243	143.884	136.8	133.422	122.863	115.534	107.121	96.1105	93.8419	82.4414	85.8023	79.6616	71.9611	68.6609	69.4605	54.7813	54.2207	47.1998	49.4045	46.2298	38.8836	32.1126	36.4714	36.1618	33.181	32.6
	918.973	87.88	102.937	115.811	129.795	152.782	178.739	181.375	199.633	192.79	205.67	197.813	191.041	185.182	179.848	166.36	154.641	152.282	137.3	137.521	131.162	120.532	109.92	99.4098	100.141	87.341	89.4014	83.4613	72.9602	68.9604	65.0591	59.6807	54.9198	46.1999	49.4047	50.3286	41.6827	36.4122	38.6715	39.0612	35.7808	34.6998
	920.782	94.1798	107.835	122.711	141.496	165.281	183.339	189.575	198.833	203.594	210.668	201.712	197.839	185.98	178.345	169.06	156.74	159.282	138.399	137.419	136.761	123.532	110.419	101.31	99.4389	91.1405	89.2999	84.9602	75.6592	68.8606	66.7597	60.1798	53.9194	47.999	50.5035	53.2274	42.882	36.6135	39.3722	39.959	36.2797	36.6998
	922.591	93.5804	109.634	125.608	150.894	166.683	185.938	189.973	203.729	213.997	212.471	204.314	198.439	186.083	178.652	174.064	157.038	158.481	141.002	132.315	136.06	121.735	114.518	102.911	100.14	89.2413	84.7983	84.761	77.657	69.8626	66.7595	61.9791	55.5204	49.0007	54.4008	50.9236	43.0822	38.1128	40.2714	38.7577	37.7789	34.6982
	924.397	96.8797	107.035	124.51	151.392	176.978	189.237	197.173	211.53	222.586	218.267	207.711	202.438	192.88	180.647	174.059	160.84	157.081	146.898	133.421	141.16	126.331	114.619	105.209	104.94	95.2393	83.402	84.9604	76.2596	72.4603	65.9598	61.9799	57.5196	51.0986	52.9033	47.0284	40.9823	40.2119	42.1717	38.0604	35.3806	34.0997
	926.205	91.379	115.235	124.009	156.792	181.979	200.737	205.574	216.131	237.889	231.468	219.612	214.14	202.581	196.348	187.16	165.64	159.981	150.599	140.821	146.061	132.232	117.419	109.309	105.14	101.84	84.8011	91.1608	79.7592	74.9606	65.8599	65.6799	59.9198	54.9997	55.7036	46.7281	41.8828	41.712	42.2708	39.9604	35.88	33.1996
	928.012	97.0797	116.54	128.011	170.597	189.784	216.746	227.284	231.141	254.295	250.179	238.721	227.248	221.592	213.458	203.367	179.647	173.386	167.407	150.129	155.966	142.736	126.123	119.114	110.545	108.544	91.9058	96.0645	88.6638	81.063	76.862	68.5829	64.9222	60.0018	60.207	48.7292	45.4837	44.2133	45.573	44.564	36.6815	35.8005
	929.819	94.6798	126.741	141.42	180.903	209.093	237.355	245.991	252.246	271.203	275.387	265.031	252.457	243.597	236.563	222.074	196.654	187.297	181.009	168.435	168.672	151.24	138.527	131.019	126.048	117.147	103.812	103.166	96.7664	88.4658	81.5662	74.9835	72.0235	67.3035	69.2085	52.0324	51.5872	48.0159	50.7761	50.5644	42.7834	38.4038
	931.624	109.376	143.431	161.003	197.387	231.473	268.53	272.869	282.425	295.882	299.962	294.105	277.534	266.376	262.241	240.054	218.535	207.475	197.495	185.718	188.457	164.629	153.016	142.806	137.837	131.538	121.097	110.559	106.757	95.3585	89.2577	80.7788	78.2183	71.4986	76.902	58.527	57.7805	53.0108	54.7696	57.1595	45.9785	43.8982
	933.431	119.283	157.038	182.514	214.796	251.584	299.244	301.88	308.938	326.596	328.173	319.818	300.045	291.486	285.853	255.963	235.643	227.485	213.803	201.323	200.465	178.436	164.722	154.512	146.843	137.142	135.704	120.362	115.86	102.762	98.1617	87.8811	84.4213	76.0011	83.1051	62.2291	62.7844	56.1126	60.0713	61.1614	51.9809	48.7009
	935.237	135.189	168.844	209.026	234.203	271.39	323.053	326.291	344.453	348.204	349.58	342.227	320.953	314.394	300.358	271.567	255.752	242.686	231.507	213.529	212.366	191.94	174.125	164.313	155.243	146.546	145.406	127.566	119.662	106.862	102.561	93.2849	89.5242	79.2009	86.4057	66.6304	71.2859	60.2134	61.9709	62.4607	52.6807	55.3016
	937.04	146.576	179.633	229.305	251.388	293.376	339.135	351.268	364.925	371.485	368.564	358.512	342.537	324.078	316.846	284.558	270.137	251.58	240.296	223.719	219.76	196.331	181.719	171.509	162.44	152.24	147.902	134.759	120.659	111.96	106.26	97.579	94.0195	81.9998	87.6042	69.4279	72.6831	61.312	61.4712	64.6601	56.48	57.8989
	938.846	161.98	193.736	243.311	268.996	303.381	356.939	371.478	385.634	389.391	383.271	366.814	353.042	334.382	325.449	294.063	279.742	256.182	247	227.822	224.061	202.433	182.719	170.309	161.64	152.74	150.401	136.061	122.859	114.861	104.259	100.68	94.4198	80.2996	87.7032	70.0282	71.9824	61.112	61.9712	66.0605	55.5801	57.0994
	940.651	161.782	200.243	254.415	281.302	315.987	371.847	397.286	407.641	402.195	399.577	371.217	361.244	340.381	327.754	298.368	285.042	259.184	250.7	235.722	222.861	202.331	181.42	172.91	161.14	151.14	145.899	136.358	122.459	113.461	103.959	100.278	95.0195	78.5977	87.2033	70.128	68.3807	60.8118	60.7698	65.4609	55.8801	56.8976
	942.453	167.479	212.635	265.809	302.492	337.978	385.837	411.774	430.431	414.689	424.868	392.413	376.24	349.881	341.549	318.46	294.84	265.981	255.499	239.521	223.061	202.033	183.819	178.91	160.04	153.641	144.101	133.961	122.259	115.461	102.96	99.9801	94.02	77.5998	86.3037	70.2281	67.8829	63.112	60.8709	64.6606	54.8801	55.7996
	944.257	180.784	226.142	279.917	326.003	368.292	411.151	440.486	455.848	443.8	460.085	423.331	403.052	364.392	361.858	333.768	305.647	279.687	260.202	246.825	234.865	207.337	187.122	183.712	166.442	153.542	144.202	132.16	123.361	118.061	108.161	98.6802	92.62	78.5999	89.0055	69.2279	64.783	65.8141	60.5709	65.9598	56.5796	54.0991
	946.059	195.874	252.629	311.901	360.183	409.966	454.827	481.162	506.318	488.676	506.854	467.9	444.227	408.269	392.839	357.554	326.433	305.174	278.493	263.716	249.656	220.029	199.016	193.906	176.037	163.337	151.7	136.758	130.958	119.26	110.758	101.579	95.1193	81.5984	92.903	68.3283	70.9815	67.3112	63.8704	66.2602	56.9795	53.499
	947.863	218.685	281.642	353.519	403.803	472.292	514.25	545.587	572.945	555.104	567.182	530.427	503.955	461.994	444.06	401.07	364.249	341.09	315.407	293.728	274.867	242.138	223.525	218.114	191.044	178.544	164.105	149.064	140.162	125.963	123.162	110.782	103.222	88.5017	97.5046	73.129	75.1846	72.913	64.3718	69.4613	59.6807	57.0002
	949.666	254.004	326.169	404.85	470.539	545.231	588.997	625.14	652.391	639.054	655.226	616.67	579.894	532.533	505.996	462.104	417.379	388.517	354.633	330.25	308.987	277.059	254.946	240.627	215.459	200.357	179.514	166.675	155.772	142.171	139.872	119.087	112.029	99.5073	100.807	81.5352	85.1899	80.4162	72.9755	74.7654	65.2847	61.0026
	951.467	292.679	372.635	472.808	544.292	628.778	673.337	723.474	742.831	738.788	738.068	699.812	655.839	604.381	571.448	520.46	473.54	440.181	400.599	374.52	347.261	313.032	284.019	268.209	242.04	226.14	201.901	188.961	175.159	154.161	153.96	130.58	124.72	111.5	111.904	91.5281	96.9827	90.4119	81.9708	81.8605	72.88	64.8995
	953.269	333.698	428.157	537.736	616.724	707.511	756.672	800.308	830.969	827.425	814.702	767.145	724.266	669.404	624.169	569.482	525.363	482.397	449.517	414.637	376.374	343.247	316.731	291.118	263.149	249.05	220.309	210.369	192.467	171.268	165.966	145.886	137.525	123.905	117.007	101.934	105.485	96.9171	91.1751	87.863	78.5827	71.7022
	955.069	373.978	470.334	587.908	681.791	766.677	825.636	864.273	891.13	885.188	866.967	815.612	764.339	698.981	662.648	606.36	562.439	509.181	473.499	436.72	399.76	366.032	336.919	303.409	274.24	259.84	236.701	218.361	203.759	186.26	178.36	155.48	145.92	132.8	124.704	113.728	108.883	104.012	97.2707	91.7605	84.6799	75.5994
	956.871	404.49	502.144	619.019	724.704	798.086	858.645	893.275	916.731	906.688	885.162	831.206	772.136	707.075	668.444	608.653	575.839	509.575	479.998	438.416	405.56	370.229	337.016	305.007	279.737	262.637	241.703	220.358	212.66	190.561	180.258	154.681	147.419	134.299	125.804	116.428	109.881	103.91	101.17	93.3601	88.0801	78.1003
	958.67	413.579	508.535	627.909	719.893	800.679	853.238	882.275	897.732	879.29	854.069	799.514	747.341	677.682	647.45	581.861	550.841	491.782	464.7	424.121	391.261	355.533	322.92	292.91	268.141	250.441	234.202	209.461	205.86	183.861	171.16	155.58	141.92	129.8	124.404	109.428	105.783	100.612	96.3711	91.0607	84.0801	75.0996
	960.471	410.869	502.225	602.991	694.171	753.952	811.11	824.446	841.096	819.054	793.432	736.38	693.908	625.752	597.023	530.235	506.913	451.16	429.677	388.802	363.945	331.319	302.506	265.898	247.029	230.43	215.491	191.951	188.951	172.152	159.252	146.773	133.815	120.994	113.199	101.823	97.0794	90.8074	85.8651	83.157	78.0768	70.9957
	962.27	378.08	460.636	549.91	637.094	680.18	740.54	753.876	746.434	731.591	701.07	655.015	611.942	555.383	531.65	471.462	449.341	396.382	376.1	338.722	325.662	293.333	271.22	237.11	222.541	205.741	192.602	167.261	170.56	153.461	142.76	130.38	119.72	106.9	103.704	93.5284	85.7831	80.1122	76.1711	75.2608	70.0803	64.9997
	964.07	339.749	411.596	481.057	556.238	594.914	643.07	654.203	642.359	622.717	592.997	562.648	525.58	479.029	451.795	401.714	384.396	337.242	319.258	289.486	280.431	256.107	232.696	203.685	193.82	178.524	163.481	143.245	150.243	130.846	121.047	114.37	104.21	92.1918	88.4953	79.9217	73.4747	68.1047	63.5636	65.3531	59.7735	56.5942
	965.868	291.87	352.922	412.094	466.276	501.06	541.117	546.552	532.01	513.468	488.247	465.995	431.522	395.066	373.433	331.847	308.928	278.769	259.988	240.411	232.452	211.824	195.812	169.304	160.534	151.135	131.596	120.957	121.555	106.156	97.7557	94.3759	87.617	78.8973	75.0012	66.5263	63.2806	56.6096	51.069	54.0585	50.6787	49.3987
	967.665	249.289	288.751	335.126	385.115	404.799	441.261	434.399	423.957	416.815	391.091	372.635	341.361	319.601	294.966	266.075	254.254	221.594	209.211	193.731	190.771	173.142	155.43	138.317	131.247	121.648	108.807	100.966	100.664	84.8657	78.8646	75.5847	72.9243	65.6033	65.1063	57.2315	51.4855	45.6148	43.7726	40.7632	43.0819	43.9011
	969.464	208.665	230.214	262.181	296.958	321.446	347.2	336.233	327.595	312.05	302.136	289.179	259.908	248.352	226.522	208.537	200.717	170.562	160.681	147.404	148.545	134.018	118.704	106.897	104.829	94.0283	82.9914	77.3521	79.7496	67.5528	62.153	58.6727	56.2139	49.7938	52.3989	45.1222	39.7794	33.5072	36.5674	31.1556	34.1771	37.8964
	971.261	174.08	180.336	204.01	221.793	251.98	263.539	250.475	249.532	224.59	226.569	216.314	195.041	184.282	169.649	158.361	149.741	132.582	122.3	113.021	114.461	102.533	86.1199	81.71	81.6405	67.2408	63.9014	61.1611	62.6597	51.0609	48.1602	42.5802	43.1202	40.3	44.0038	34.0282	31.883	23.9121	28.0709	23.3607	29.8801	29.6996
	973.06	141.661	134.109	156.177	157.257	184.74	197.699	176.434	177.494	165.052	165.633	156.479	136.812	132.254	124.323	112.835	108.119	94.8622	90.8798	83.0025	81.8434	73.719	61.5063	61.8965	61.7306	46.2289	45.5913	48.6528	45.1516	36.3545	35.4554	29.5752	31.2135	29.9951	35.5991	26.2248	23.5772	16.1076	22.5678	17.3583	21.7752	24.995
	974.856	124.175	103.33	112.903	108.084	127.668	140.527	123.465	121.821	114.481	119.859	108.705	94.7327	90.8736	90.8434	79.254	79.1334	68.8758	67.2948	55.3157	54.7555	56.3288	40.8166	42.3067	46.637	31.1384	28.098	32.6585	35.1575	26.7586	26.8579	26.3792	20.718	21.4987	29.7023	19.127	14.9814	9.11061	18.5697	10.7601	15.2789	18.6986
	976.651	100.683	83.9392	88.6128	65.2008	83.2878	92.4464	86.6806	82.6406	78.494	77.7765	70.2209	65.0462	61.0878	63.5533	52.2657	52.1452	47.0851	43.5032	34.3242	33.7653	36.6359	27.6225	26.7123	33.1431	21.1427	16.4036	22.2628	23.761	18.3628	17.7622	18.481	13.6217	15.0009	18.6055	15.8289	11.4836	4.61263	12.6717	10.5609	9.68132	12.2009
	978.449	84.9732	63.431	66.998	36.8768	43.3557	62.0195	54.6574	48.2142	51.2757	46.8535	41.1962	41.4267	36.1696	42.6374	29.1478	29.0279	30.9717	28.7894	21.0119	21.2536	21.7241	14.7115	17.1025	23.033	11.3364	10.7971	16.4548	18.2538	12.1572	10.2547	13.2774	7.81697	9.89467	14.8986	10.224	9.683	2.51045	9.76901	7.95824	6.377	8.19684
	980.244	76.9769	48.5324	51.2059	19.6894	20.5748	37.0333	31.0706	21.3279	34.1846	23.9649	19.8091	23.9375	17.7784	24.9446	11.8579	13.1372	16.679	14.2969	10.0191	9.05983	12.4302	6.11802	6.70756	9.63826	7.93959	5.50098	8.7597	8.55786	6.16006	4.65927	10.1789	2.01918	4.69874	8.10272	5.22709	3.98214	0.01186	6.87026	2.95964	0.07952	4.19867
	982.038	68.3817	41.1388	36.8127	11.6928	5.38057	12.9418	17.4783	8.93357	15.6929	11.8712	4.41594	12.7417	9.08247	9.15287	5.76216	4.0417	5.98354	8.90105	1.82173	1.86171	3.93422	-0.67935	0.41074	2.84181	2.74159	2.30066	3.26105	4.96063	2.76125	0.86019	7.68112	-0.8795	1.60017	4.80432	1.62876	2.58346	0.61159	4.3713	1.86071	0.68022	2.39984
	983.835	61.7799	32.5289	26.2009	4.4946	1.87983	4.53284	4.06681	3.12778	5.18252	2.76511	-3.48726	2.33379	1.67683	-1.35543	-2.14189	-1.66252	0.17654	-0.0019	-2.18248	-0.04204	-2.46855	-2.18032	-2.19015	-0.56218	-1.76097	1.09875	-0.04193	1.25903	0.35885	-0.24039	0.07833	-0.08013	0.20009	1.40436	1.72757	2.68093	1.11183	1.06906	0.55876	-1.62019	-0.70056
	985.628	68.0814	27.8358	12.8063	8.49302	-0.61797	-1.9646	-6.32613	-5.97048	-7.31248	-6.43459	-4.28669	-5.6634	-2.71953	-10.2529	-6.43938	-4.55864	-4.51975	-1.3011	-3.57897	-1.7401	-3.9672	-1.4786	-1.28921	-1.95922	-2.45995	-0.90082	-1.84009	-0.94086	-2.04063	-0.03965	-1.82126	-1.07952	-1.39989	-0.39807	-3.272	-0.41801	1.21236	-1.93094	-3.2397	-0.51954	-2.30176
	987.422	70.079	31.8348	12.9089	7.79246	7.07869	-0.16235	-3.62581	-6.36868	-0.01108	-8.23171	-1.38704	-4.06001	-2.21868	-9.45138	-2.23967	0.23994	-3.71909	-2.20076	0.0207	-1.73912	-3.46745	0.91953	0.0095	-2.35991	-0.55956	-2.59875	-1.53912	-3.64056	-1.53934	1.36001	0.27999	0.01997	-1.00011	-1.49622	-0.57186	-4.01719	0.11202	-0.8292	-2.13942	1.37999	-3.20044
	989.215	72.9779	42.1328	12.0081	13.092	6.6783	7.83423	7.67082	4.02952	7.18618	2.56614	6.41082	-1.16182	2.08076	-2.35311	5.05879	1.93953	2.07876	-1.00056	3.91902	1.65956	0.03164	3.41874	5.2089	2.0395	2.03889	0.10016	0.16009	-0.44049	0.45986	4.55905	0.17971	4.0193	0.59974	-0.59637	-1.57162	-1.11698	0.7123	0.47018	3.25994	6.07927	0.59894
	991.01	83.8819	49.8403	25.1177	18.0995	17.8835	19.9447	24.0889	18.5444	28.0048	18.6827	24.6244	8.55144	5.98799	14.2599	15.1707	9.24519	14.3891	4.50432	12.4277	12.4685	5.93734	10.1224	9.81254	7.0431	10.2464	4.90771	5.26672	3.76288	5.66543	7.66317	1.28323	6.72151	2.90229	2.50708	0.52903	0.48397	2.11373	3.17477	3.5642	6.28221	3.20398

## Sheet: Fig. 2f
	CM		SIOM
	q (nm-1)	Intensity	q (nm-1)	Intensity
	0.03036	3907.2	0.03036	33152.3
	0.03114	3539.91	0.03114	31640.4
	0.03192	3241.38	0.03192	30255.7
	0.0327	2948.67	0.0327	28780.1
	0.03348	2694.86	0.03348	27368.7
	0.03426	2479.27	0.03426	26078.4
	0.03504	2283.43	0.03504	24831.9
	0.03581	2110.16	0.03581	23663.6
	0.03659	1954.39	0.03659	22542.2
	0.03737	1804.63	0.03737	21466
	0.03815	1673.74	0.03815	20496.1
	0.03893	1551.79	0.03893	19551.4
	0.03971	1445.24	0.03971	18644.8
	0.04049	1346.09	0.04049	17797.9
	0.04127	1258.93	0.04127	17031.9
	0.04204	1181.42	0.04204	16322.4
	0.04282	1106.44	0.04282	15595.7
	0.0436	1039.91	0.0436	14952.4
	0.04438	978.125	0.04438	14335.9
	0.04516	921.367	0.04516	13741
	0.04594	869.149	0.04594	13166.3
	0.04672	822.966	0.04672	12625.4
	0.04749	777.124	0.04749	12154.9
	0.04827	736.327	0.04827	11688.9
	0.04905	697.308	0.04905	11252.8
	0.04983	660.504	0.04983	10838.2
	0.05061	626.938	0.05061	10422
	0.05139	596.091	0.05139	10056.6
	0.05217	567.725	0.05217	9695.93
	0.05294	539.814	0.05294	9377.89
	0.05372	514.172	0.05372	9037.35
	0.0545	490.407	0.0545	8731.95
	0.05528	468.463	0.05528	8432.92
	0.05606	448.677	0.05606	8138.49
	0.05684	429.169	0.05684	7880.69
	0.05762	411.052	0.05762	7629.61
	0.05839	393.672	0.05839	7386.42
	0.05917	377.126	0.05917	7144.12
	0.05995	361.606	0.05995	6921.02
	0.06073	346.541	0.06073	6706.73
	0.06151	332.757	0.06151	6502.53
	0.06229	319.615	0.06229	6309.27
	0.06307	308.151	0.06307	6111.17
	0.06384	295.931	0.06384	5937.15
	0.06462	285.842	0.06462	5767.13
	0.0654	275.176	0.0654	5600.53
	0.06618	264.778	0.06618	5434.73
	0.06696	254.86	0.06696	5277.78
	0.06774	245.625	0.06774	5135.26
	0.06852	237.447	0.06852	4988.74
	0.06929	229.939	0.06929	4847.89
	0.07007	222.328	0.07007	4710.61
	0.07085	214.564	0.07085	4585.76
	0.07163	207.626	0.07163	4469.12
	0.07241	201.668	0.07241	4337.27
	0.07319	196.052	0.07319	4223.3
	0.07397	189.919	0.07397	4114.07
	0.07474	184.915	0.07474	4009.71
	0.07552	180.282	0.07552	3904.94
	0.0763	175.915	0.0763	3806.48
	0.07708	171.775	0.07708	3710.87
	0.07786	167.897	0.07786	3618
	0.07864	163.84	0.07864	3526.03
	0.07942	160.633	0.07942	3446.02
	0.08019	158.335	0.08019	3359.49
	0.08097	155.692	0.08097	3282.87
	0.08175	153.413	0.08175	3209.42
	0.08253	151.508	0.08253	3129.18
	0.08331	150.758	0.08331	3057.05
	0.08409	150.622	0.08409	2986.22
	0.08487	151.227	0.08487	2918.47
	0.08564	152.683	0.08564	2849.93
	0.08642	155.756	0.08642	2786.48
	0.0872	159.635	0.0872	2726.55
	0.08798	164.548	0.08798	2669.63
	0.08876	171.942	0.08876	2617.96
	0.08954	181.876	0.08954	2562.98
	0.09032	195.849	0.09032	2515.71
	0.09109	214.988	0.09109	2467.03
	0.09187	239.723	0.09187	2421.89
	0.09265	274.169	0.09265	2381.23
	0.09343	324.946	0.09343	2342.2
	0.09421	395.823	0.09421	2309.3
	0.09499	495.318	0.09499	2287.93
	0.09577	629.74	0.09577	2276.93
	0.09654	788.613	0.09654	2272.1
	0.09732	957.446	0.09732	2273.78
	0.0981	1086.59	0.0981	2266.97
	0.09888	1163.56	0.09888	2247.63
	0.09966	1187.07	0.09966	2220.79
	0.10044	1162.73	0.10044	2180.31
	0.10122	1102.33	0.10122	2133.96
	0.10199	1024.24	0.10199	2081.45
	0.10277	937.756	0.10277	2024.82
	0.10355	851.925	0.10355	1969.18
	0.10433	766.525	0.10433	1916.28
	0.10511	686.461	0.10511	1866.48
	0.10589	614.368	0.10589	1814.25
	0.10667	548.757	0.10667	1770.09
	0.10744	491.453	0.10744	1728.5
	0.10822	441.376	0.10822	1684.84
	0.109	396.502	0.109	1642.32
	0.10978	357.256	0.10978	1608.88
	0.11056	322.837	0.11056	1573.57
	0.11134	293.226	0.11134	1542.44
	0.11212	266.178	0.11212	1508.45
	0.11289	242.706	0.11289	1478.33
	0.11367	222.562	0.11367	1447.19
	0.11445	204.17	0.11445	1420.14
	0.11523	188.507	0.11523	1393.85
	0.11601	174.398	0.11601	1367.45
	0.11679	161.886	0.11679	1346.56
	0.11757	150.412	0.11757	1322.88
	0.11834	140.745	0.11834	1298.9
	0.11912	131.453	0.11912	1277.32
	0.1199	123.02	0.1199	1255.7
	0.12068	115.647	0.12068	1234.99
	0.12146	108.502	0.12146	1215.84
	0.12224	102.489	0.12224	1193.69
	0.12302	96.7046	0.12302	1172.96
	0.1238	92.0166	0.1238	1157.01
	0.12457	87.057	0.12457	1138.5
	0.12535	82.7831	0.12535	1121.31
	0.12613	79.0418	0.12613	1102.91
	0.12691	75.4442	0.12691	1084.77
	0.12769	71.9916	0.12769	1069.36
	0.12847	68.9864	0.12847	1054.34
	0.12925	66.5523	0.12925	1036.9
	0.13002	63.6778	0.13002	1020.95
	0.1308	61.3282	0.1308	1008.44
	0.13158	58.6465	0.13158	994.1
	0.13236	56.7152	0.13236	977.84
	0.13314	54.9363	0.13314	966.385
	0.13392	52.8062	0.13392	951.921
	0.1347	50.7685	0.1347	940.527
	0.13547	49.082	0.13547	928.478
	0.13625	47.6458	0.13625	918.242
	0.13703	45.9345	0.13703	903.651
	0.13781	44.7182	0.13781	891.343
	0.13859	43.7253	0.13859	878.796
	0.13937	42.5377	0.13937	868.172
	0.14015	41.4514	0.14015	856.505
	0.14092	40.2784	0.14092	845.458
	0.1417	39.2087	0.1417	835.83
	0.14248	38.1669	0.14248	825.131
	0.14326	37.1682	0.14326	815.162
	0.14404	36.4528	0.14404	805.148
	0.14482	35.4545	0.14482	795.768
	0.1456	34.7411	0.1456	786.505
	0.14637	34.0825	0.14637	777.536
	0.14715	33.2268	0.14715	767.849
	0.14793	32.3928	0.14793	758.949
	0.14871	31.6166	0.14871	747.907
	0.14949	31.0609	0.14949	739.965
	0.15027	30.5096	0.15027	732.324
	0.15105	29.9629	0.15105	720.574
	0.15182	29.5056	0.15182	712.146
	0.1526	28.9876	0.1526	705.637
	0.15338	28.4464	0.15338	697.055
	0.15416	27.914	0.15416	688.583
	0.15494	27.4521	0.15494	681.508
	0.15572	26.9871	0.15572	672.432
	0.1565	26.314	0.1565	665.092
	0.15727	25.886	0.15727	658.863
	0.15805	25.5211	0.15805	649.302
	0.15883	25.288	0.15883	643.418
	0.15961	24.9151	0.15961	637.565
	0.16039	24.7127	0.16039	631.099
	0.16117	24.273	0.16117	623.901
	0.16195	23.7538	0.16195	618.892
	0.16272	23.2598	0.16272	612.918
	0.1635	22.9371	0.1635	606.004
	0.16428	22.7694	0.16428	600.167
	0.16506	22.4122	0.16506	592.772
	0.16584	22.028	0.16584	588.627
	0.16662	21.5893	0.16662	583.896
	0.1674	21.3255	0.1674	577.592
	0.16817	21.1686	0.16817	570.285
	0.16895	20.9248	0.16895	564.189
	0.16973	20.5633	0.16973	560.625
	0.17051	20.4835	0.17051	554.195
	0.17129	20.3011	0.17129	549.02
	0.17207	19.869	0.17207	541.997
	0.17285	19.7047	0.17285	537.639
	0.17362	19.5028	0.17362	534.398
	0.1744	19.4846	0.1744	528.629
	0.17518	19.152	0.17518	523.751
	0.17596	18.8255	0.17596	518.546
	0.17674	18.7481	0.17674	513.694
	0.17752	18.5687	0.17752	506.826
	0.1783	18.2934	0.1783	502.458
	0.17907	18.189	0.17907	499.645
	0.17985	18.0132	0.17985	495.35
	0.18063	17.7996	0.18063	490.434
	0.18141	17.5409	0.18141	486.986
	0.18219	17.295	0.18219	483.412
	0.18297	17.1881	0.18297	477.62
	0.18375	17.2438	0.18375	472.41
	0.18452	17.1089	0.18452	468.208
	0.1853	17.0024	0.1853	464.455
	0.18608	16.9183	0.18608	461.181
	0.18686	16.8298	0.18686	456.101
	0.18764	16.6276	0.18764	451.441
	0.18842	16.7381	0.18842	448.407
	0.1892	16.8566	0.1892	443.918
	0.18997	16.7584	0.18997	441.267
	0.19075	16.8657	0.19075	437.903
	0.19153	17.0708	0.19153	434.184
	0.19231	17.2616	0.19231	430.625
	0.19309	17.5621	0.19309	427.309
	0.19387	17.8287	0.19387	423.874
	0.19465	18.129	0.19465	419.922
	0.19542	18.5268	0.19542	416.169
	0.1962	18.7207	0.1962	413.105
	0.19698	18.7654	0.19698	410.928
	0.19776	18.7685	0.19776	407.39
	0.19854	18.9118	0.19854	403.294
	0.19932	18.8738	0.19932	400.228
	0.2001	18.8633	0.2001	398.03
	0.20087	18.7877	0.20087	394.52
	0.20165	18.727	0.20165	392.405
	0.20243	18.3915	0.20243	388.768
	0.20321	18.1984	0.20321	384.775
	0.20399	18.1919	0.20399	382
	0.20477	17.8757	0.20477	380.393
	0.20555	17.6484	0.20555	377.028
	0.20632	17.3787	0.20632	373.249
	0.2071	17.2104	0.2071	370.143
	0.20788	17.131	0.20788	367.533
	0.20866	16.7795	0.20866	364.018
	0.20944	16.468	0.20944	361.372
	0.21022	16.3405	0.21022	359.063
	0.211	16.1504	0.211	356.461
	0.21177	15.9214	0.21177	352.174
	0.21255	15.6938	0.21255	350.162
	0.21333	15.611	0.21333	347.972
	0.21411	15.4466	0.21411	346.821
	0.21489	15.3072	0.21489	343.417
	0.21567	15.1373	0.21567	339.726
	0.21645	15.0319	0.21645	337.837
	0.21722	14.8686	0.21722	335.602
	0.218	14.6057	0.218	334.268
	0.21878	14.4772	0.21878	330.866
	0.21956	14.2808	0.21956	328.424
	0.22034	14.2491	0.22034	325.852
	0.22112	14.1384	0.22112	323.935
	0.2219	13.8724	0.2219	321.389
	0.22267	13.8387	0.22267	319.6
	0.22345	13.7094	0.22345	318.071
	0.22423	13.4882	0.22423	315.385
	0.22501	13.3735	0.22501	312.997
	0.22579	13.2582	0.22579	310.232
	0.22657	13.1463	0.22657	308.117
	0.22735	12.9967	0.22735	306.364
	0.22812	12.8643	0.22812	304.283
	0.2289	12.8231	0.2289	302.265
	0.22968	12.7066	0.22968	298.887
	0.23046	12.6162	0.23046	297.795
	0.23124	12.4123	0.23124	295.999
	0.23202	12.4444	0.23202	294.484
	0.2328	12.3154	0.2328	292.242
	0.23357	12.2633	0.23357	289.726
	0.23435	12.2003	0.23435	286.983
	0.23513	12.0589	0.23513	285.002
	0.23591	12.0128	0.23591	283.573
	0.23669	11.894	0.23669	281.867
	0.23747	11.9344	0.23747	280.122
	0.23825	11.7057	0.23825	278.234
	0.23902	11.5569	0.23902	277.417
	0.2398	11.5546	0.2398	274.74
	0.24058	11.3565	0.24058	272.523
	0.24136	11.3278	0.24136	271.061
	0.24214	11.2027	0.24214	270.281
	0.24292	11.2284	0.24292	267.748
	0.2437	11.1664	0.2437	265.601
	0.24447	10.9941	0.24447	263.327
	0.24525	10.787	0.24525	262.523
	0.24603	10.8482	0.24603	261.817
	0.24681	10.8564	0.24681	258.898
	0.24759	10.85	0.24759	256.839
	0.24837	10.6924	0.24837	255.452
	0.24915	10.6187	0.24915	255.251
	0.24992	10.483	0.24992	254.085
	0.2507	10.4294	0.2507	252.949
	0.25148	10.3699	0.25148	250.314
	0.25226	10.2736	0.25226	248.1
	0.25304	10.2124	0.25304	246.048
	0.25382	10.2203	0.25382	244.731
	0.2546	10.2119	0.2546	241.703
	0.25537	10.1348	0.25537	241.721
	0.25615	10.0207	0.25615	239.996
	0.25693	9.9703	0.25693	238.947
	0.25771	9.87865	0.25771	237.194
	0.25849	9.91966	0.25849	235.673
	0.25927	9.81746	0.25927	234.119
	0.26005	9.79836	0.26005	232.024
	0.26082	9.75556	0.26082	231.725
	0.2616	9.62444	0.2616	229.973
	0.26238	9.57144	0.26238	228.718
	0.26316	9.61355	0.26316	227.602
	0.26394	9.59037	0.26394	226.604
	0.26472	9.56627	0.26472	225.364
	0.2655	9.59028	0.2655	223.834
	0.26627	9.53098	0.26627	222.503
	0.26705	9.48692	0.26705	220.752
	0.26783	9.44256	0.26783	218.349
	0.26861	9.35915	0.26861	217.627
	0.26939	9.33245	0.26939	217.77
	0.27017	9.38642	0.27017	216.308
	0.27095	9.7176	0.27095	214.9
	0.27172	9.40034	0.27172	212.79
	0.2725	9.32065	0.2725	211.692
	0.27328	9.33362	0.27328	210.698
	0.27406	9.26449	0.27406	209.364
	0.27484	9.2782	0.27484	208.428
	0.27562	9.34755	0.27562	208.009
	0.2764	9.37531	0.2764	206.826
	0.27717	9.44938	0.27717	205.282
	0.27795	9.55555	0.27795	203.526
	0.27873	9.70319	0.27873	202.072
	0.27951	9.7758	0.27951	201.014
	0.28029	9.84814	0.28029	200.907
	0.28107	10.0452	0.28107	200.44
	0.28185	10.2916	0.28185	198.55
	0.28262	10.6121	0.28262	197.395
	0.2834	10.8668	0.2834	196.217
	0.28418	11.3239	0.28418	196.524
	0.28496	11.8688	0.28496	195.415
	0.28574	12.3905	0.28574	194.386
	0.28652	13.0428	0.28652	193.135
	0.2873	13.7307	0.2873	192.171
	0.28807	14.5378	0.28807	191.42
	0.28885	15.3534	0.28885	190.368
	0.28963	16.1432	0.28963	189.779
	0.29041	16.6501	0.29041	189.16
	0.29119	17.1953	0.29119	187.748
	0.29197	17.7077	0.29197	187.334
	0.29275	18.0253	0.29275	185.816
	0.29352	18.279	0.29352	185.23
	0.2943	18.4353	0.2943	183.841
	0.29508	18.5258	0.29508	183.231
	0.29586	18.4635	0.29586	181.776
	0.29664	18.3216	0.29664	180.601
	0.29742	18.1452	0.29742	180.141
	0.2982	17.9257	0.2982	179.427
	0.29897	17.6792	0.29897	178.54
	0.29975	17.2902	0.29975	177.463
	0.30053	17.15	0.30053	176.297
	0.30131	16.7501	0.30131	175.959
	0.30209	16.2585	0.30209	174.628
	0.30287	15.9298	0.30287	173.725
	0.30365	15.72	0.30365	172.447
	0.30442	15.42	0.30442	171.31
	0.3052	15.0553	0.3052	170.951
	0.30598	14.7153	0.30598	169.648
	0.30676	14.4179	0.30676	168.304
	0.30754	14.1961	0.30754	168.028
	0.30832	13.8721	0.30832	167.007
	0.3091	13.6777	0.3091	166.06
	0.30987	13.4572	0.30987	165.212
	0.31065	13.1828	0.31065	164.509
	0.31143	12.9932	0.31143	163
	0.31221	12.7534	0.31221	161.703
	0.31299	12.4772	0.31299	161.089
	0.31377	12.335	0.31377	160.155
	0.31455	12.1086	0.31455	159.398
	0.31532	11.805	0.31532	158.181
	0.3161	11.6201	0.3161	157.415
	0.31688	11.4824	0.31688	156.79
	0.31766	11.3618	0.31766	156.369
	0.31844	11.196	0.31844	155.85
	0.31922	11.1076	0.31922	154.614
	0.32	10.9337	0.32	153.893
	0.32077	10.7404	0.32077	153.371
	0.32155	10.6369	0.32155	152.636
	0.32233	10.5522	0.32233	151.792
	0.32311	10.3982	0.32311	150.253
	0.32389	10.2127	0.32389	148.966
	0.32467	10.0076	0.32467	148.042
	0.32544	9.93932	0.32544	148.411
	0.32622	9.84058	0.32622	147.879
	0.327	9.77159	0.327	147.36
	0.32778	9.7349	0.32778	146.872
	0.32856	9.58324	0.32856	146.024
	0.32934	9.54713	0.32934	144.992
	0.33012	9.44382	0.33012	144.353
	0.33089	9.20416	0.33089	143.171
	0.33167	9.13662	0.33167	142.786
	0.33245	9.06417	0.33245	141.979
	0.33323	8.94413	0.33323	140.685
	0.33401	8.83014	0.33401	139.821
	0.33479	8.79936	0.33479	139.553
	0.33557	8.69433	0.33557	139.86
	0.33634	8.62004	0.33634	138.977
	0.33712	8.60396	0.33712	137.974
	0.3379	8.53881	0.3379	136.935
	0.33868	8.43395	0.33868	136.404
	0.33946	8.36197	0.33946	135.969
	0.34024	8.27225	0.34024	134.477
	0.34102	8.22108	0.34102	133.948
	0.34179	8.26386	0.34179	133.167
	0.34257	8.15858	0.34257	132.815
	0.34335	8.11875	0.34335	131.989
	0.34413	7.94148	0.34413	132.257
	0.34491	7.95559	0.34491	131.424
	0.34569	7.8738	0.34569	130.394
	0.34647	7.80304	0.34647	129.648
	0.34724	7.70173	0.34724	128.942
	0.34802	7.68913	0.34802	128.6
	0.3488	7.55812	0.3488	128.106
	0.34958	7.47528	0.34958	127.512
	0.35036	7.51254	0.35036	127.227
	0.35114	7.41486	0.35114	125.915
	0.35192	7.37686	0.35192	125.549
	0.35269	7.32809	0.35269	125.541
	0.35347	7.24934	0.35347	124.692
	0.35425	7.27773	0.35425	124.027
	0.35503	7.28479	0.35503	123.117
	0.35581	7.1888	0.35581	123.036
	0.35659	7.10379	0.35659	122.378
	0.35737	7.07492	0.35737	121.633
	0.35814	7.04364	0.35814	121.381
	0.35892	7.00309	0.35892	120.931
	0.3597	6.95645	0.3597	119.678
	0.36048	6.87745	0.36048	119.198
	0.36126	6.75654	0.36126	118.631
	0.36204	6.81582	0.36204	118.277
	0.36282	6.80882	0.36282	117.666
	0.36359	6.72899	0.36359	117.821
	0.36437	6.66934	0.36437	116.958
	0.36515	6.65022	0.36515	115.231
	0.36593	6.63672	0.36593	115.079
	0.36671	6.6665	0.36671	115.264
	0.36749	6.59402	0.36749	114.296
	0.36827	6.51436	0.36827	114.168
	0.36904	6.49605	0.36904	113.502
	0.36982	6.49104	0.36982	113.377
	0.3706	6.42703	0.3706	112.563
	0.37138	6.43665	0.37138	112.149
	0.37216	6.43136	0.37216	111.383
	0.37294	6.40013	0.37294	110.622
	0.37372	6.26937	0.37372	110.497
	0.37449	6.20748	0.37449	109.664
	0.37527	6.21275	0.37527	109.186
	0.37605	6.16651	0.37605	108.552
	0.37683	6.19043	0.37683	108.148
	0.37761	6.20921	0.37761	108.121
	0.37839	6.14882	0.37839	107.685
	0.37917	6.15454	0.37917	107.212
	0.37994	6.11442	0.37994	106.566
	0.38072	6.0989	0.38072	105.755
	0.3815	6.11408	0.3815	105.92
	0.38228	6.03109	0.38228	104.887
	0.38306	6.0027	0.38306	104.635
	0.38384	5.95436	0.38384	104.531
	0.38461	5.95994	0.38461	103.933
	0.38539	5.94956	0.38539	103.045
	0.38617	5.95692	0.38617	102.794
	0.38695	5.89125	0.38695	102.874
	0.38773	5.87193	0.38773	102.45
	0.38851	5.8177	0.38851	102.116
	0.38929	5.85019	0.38929	101.401
	0.39006	5.86279	0.39006	101.237
	0.39084	5.81152	0.39084	100.472
	0.39162	5.78715	0.39162	99.7382
	0.3924	5.82564	0.3924	99.3042
	0.39318	5.80686	0.39318	99.0451
	0.39396	5.70908	0.39396	98.8374
	0.39474	5.68476	0.39474	98.3733
	0.39551	5.59257	0.39551	97.4241
	0.39629	5.5947	0.39629	97.302
	0.39707	5.56494	0.39707	97.0897
	0.39785	5.557	0.39785	96.1624
	0.39863	5.5777	0.39863	96.088
	0.39941	5.57716	0.39941	95.3923
	0.40019	5.47923	0.40019	94.9716
	0.40096	5.51973	0.40096	94.9792
	0.40174	5.45979	0.40174	94.3329
	0.40252	5.52439	0.40252	94.0652
	0.4033	5.48822	0.4033	93.6847
	0.40408	5.39737	0.40408	93.2599
	0.40486	5.3885	0.40486	92.8415
	0.40564	5.44835	0.40564	92.6149
	0.40641	5.41432	0.40641	92.0543
	0.40719	5.30836	0.40719	91.8236
	0.40797	5.2716	0.40797	91.4601
	0.40875	5.2829	0.40875	90.7288
	0.40953	5.21442	0.40953	90.6516
	0.41031	5.27546	0.41031	89.5865
	0.41109	5.26962	0.41109	89.3139
	0.41186	5.19834	0.41186	88.6501
	0.41264	5.15386	0.41264	88.2668
	0.41342	5.24703	0.41342	88.5679
	0.4142	5.14796	0.4142	88.0216
	0.41498	5.12556	0.41498	87.7271
	0.41576	5.16866	0.41576	87.827
	0.41654	5.12885	0.41654	86.6804
	0.41731	5.07176	0.41731	86.3814
	0.41809	5.09779	0.41809	85.9099
	0.41887	5.06962	0.41887	86.5127
	0.41965	4.9656	0.41965	86.0598
	0.42043	4.95046	0.42043	85.8476
	0.42121	5.00783	0.42121	85.0134
	0.42198	4.93115	0.42198	84.7511
	0.42276	4.95422	0.42276	84.4037
	0.42354	4.94397	0.42354	84.2352
	0.42432	4.8997	0.42432	85.3566
	0.4251	4.96234	0.4251	83.5419
	0.42588	4.9231	0.42588	82.7028
	0.42666	4.9158	0.42666	82.376
	0.42743	4.87798	0.42743	82.5346
	0.42821	4.89776	0.42821	81.962
	0.42899	4.866	0.42899	81.8761
	0.42977	4.8714	0.42977	81.3157
	0.43055	4.76953	0.43055	80.8857
	0.43133	4.77225	0.43133	80.4777
	0.43211	4.80032	0.43211	80.2543
	0.43288	4.84534	0.43288	80.0925
	0.43366	4.82001	0.43366	79.3309
	0.43444	4.72648	0.43444	78.9235
	0.43522	4.70447	0.43522	78.8972
	0.436	4.71387	0.436	78.5352
	0.43678	4.74777	0.43678	78.3392
	0.43756	4.74716	0.43756	77.9423
	0.43833	4.71726	0.43833	77.7711
	0.43911	4.73492	0.43911	77.2494
	0.43989	4.67804	0.43989	77.0761
	0.44067	4.61759	0.44067	76.8919
	0.44145	4.60867	0.44145	76.5276
	0.44223	4.65126	0.44223	75.5473
	0.44301	4.66768	0.44301	75.8692
	0.44378	4.64046	0.44378	75.2721
	0.44456	4.6496	0.44456	74.9606
	0.44534	4.64542	0.44534	74.8293
	0.44612	4.56336	0.44612	74.3392
	0.4469	4.56667	0.4469	74.3975
	0.44768	4.58737	0.44768	73.8758
	0.44846	4.58918	0.44846	73.7507
	0.44923	4.61315	0.44923	72.8192
	0.45001	4.54263	0.45001	72.5165
	0.45079	4.60079	0.45079	72.6066
	0.45157	4.61524	0.45157	72.7895
	0.45235	4.54588	0.45235	72.0257
	0.45313	4.53947	0.45313	72.0332
	0.4539	4.5215	0.4539	71.6871
	0.45468	4.49754	0.45468	71.3299
	0.45546	4.54747	0.45546	70.9934
	0.45624	4.52831	0.45624	71.0031
	0.45702	4.549	0.45702	70.263
	0.4578	4.48238	0.4578	70.1833
	0.45858	4.51128	0.45858	70.1142
	0.45935	4.51205	0.45935	69.5957
	0.46013	4.50825	0.46013	69.0571
	0.46091	4.46635	0.46091	68.9959
	0.46169	4.45825	0.46169	68.7359
	0.46247	4.47943	0.46247	68.5728
	0.46325	4.54326	0.46325	67.879
	0.46403	4.59458	0.46403	67.8424
	0.4648	4.65995	0.4648	67.4105
	0.46558	4.62641	0.46558	67.353
	0.46636	4.61869	0.46636	67.1176
	0.46714	4.60694	0.46714	67.1224
	0.46792	4.65185	0.46792	67.0492
	0.4687	4.62688	0.4687	66.7691
	0.46948	4.6243	0.46948	66.3869
	0.47025	4.71534	0.47025	65.7343
	0.47103	4.75085	0.47103	65.7455
	0.47181	4.85477	0.47181	65.7361
	0.47259	4.86173	0.47259	65.0595
	0.47337	4.9427	0.47337	65.0432
	0.47415	5.0383	0.47415	64.5405
	0.47492	5.16638	0.47492	64.5428
	0.4757	5.19985	0.4757	64.1499
	0.47648	5.29422	0.47648	64.0901
	0.47726	5.44364	0.47726	63.7784
	0.47804	5.54077	0.47804	63.8462
	0.47882	5.64358	0.47882	63.1786
	0.4796	5.75615	0.4796	63.0582
	0.48037	5.82489	0.48037	62.6678
	0.48115	5.90791	0.48115	62.4819
	0.48193	6.01925	0.48193	62.5059
	0.48271	6.10166	0.48271	62.3693
	0.48349	6.15612	0.48349	62.3261
	0.48427	6.12288	0.48427	62.3438
	0.48505	6.14816	0.48505	61.5893
	0.48582	6.20124	0.48582	61.3102
	0.4866	6.22708	0.4866	61.3819
	0.48738	6.22117	0.48738	60.9092
	0.48816	6.19402	0.48816	61.2069
	0.48894	6.21123	0.48894	60.5183
	0.48972	6.10147	0.48972	60.1388
	0.4905	6.04543	0.4905	60.6408
	0.49127	6.05659	0.49127	60.2097
	0.49205	6.01188	0.49205	59.7547
	0.49283	5.89051	0.49283	59.0338
	0.49361	5.82301	0.49361	58.8866
	0.49439	5.83014	0.49439	58.8148
	0.49517	5.83079	0.49517	58.8421
	0.49595	5.72458	0.49595	58.6668
	0.49672	5.63136	0.49672	58.4382
	0.4975	5.53397	0.4975	57.6165
	0.49828	5.5056	0.49828	57.775
	0.49906	5.46704	0.49906	57.8016
	0.49984	5.40205	0.49984	57.2432
	0.50062	5.34552	0.50062	56.9867
	0.50139	5.39251	0.50139	56.5596
	0.50217	5.35817	0.50217	56.2353
	0.50295	5.29346	0.50295	56.4274
	0.50373	5.21738	0.50373	56.3369
	0.50451	5.19842	0.50451	56.2684
	0.50529	5.15731	0.50529	55.9583
	0.50607	5.14809	0.50607	55.5833
	0.50684	5.1465	0.50684	55.581
	0.50762	5.02368	0.50762	55.5255
	0.5084	5.03712	0.5084	55.0879
	0.50918	5.03969	0.50918	54.7993
	0.50996	5.02642	0.50996	54.5467
	0.51074	4.98942	0.51074	54.321
	0.51152	4.94476	0.51152	53.6952
	0.51229	4.93071	0.51229	53.1668
	0.51307	4.88484	0.51307	53.0585
	0.51385	4.80884	0.51385	53.0013
	0.51463	4.82057	0.51463	53.021
	0.51541	4.73189	0.51541	52.7998
	0.51619	4.71362	0.51619	52.6748
	0.51696	4.72978	0.51696	52.5821
	0.51774	4.69918	0.51774	52.5727
	0.51852	4.61848	0.51852	52.181
	0.5193	4.65118	0.5193	52.0428
	0.52008	4.62266	0.52008	51.689
	0.52086	4.58288	0.52086	51.4471
	0.52164	4.56108	0.52164	51.1407
	0.52241	4.55031	0.52241	50.8679
	0.52319	4.55332	0.52319	50.4579
	0.52397	4.51833	0.52397	50.5718
	0.52475	4.50163	0.52475	50.3633
	0.52553	4.51561	0.52553	50.1041
	0.52631	4.49432	0.52631	50.3247
	0.52709	4.44877	0.52709	50.0333
	0.52786	4.39208	0.52786	49.9827
	0.52864	4.37831	0.52864	49.8861
	0.52942	4.32731	0.52942	49.5054
	0.5302	4.34106	0.5302	49.1002
	0.53098	4.31794	0.53098	49.0622
	0.53176	4.34881	0.53176	48.9942
	0.53254	4.34866	0.53254	48.9629
	0.53331	4.2686	0.53331	48.6577
	0.53409	4.2672	0.53409	48.4767
	0.53487	4.25228	0.53487	48.3781
	0.53565	4.30293	0.53565	48.3595
	0.53643	4.22177	0.53643	47.802
	0.53721	4.22644	0.53721	47.7299
	0.53798	4.23392	0.53798	47.3987
	0.53876	4.19097	0.53876	47.269
	0.53954	4.08398	0.53954	47.2504
	0.54032	4.16422	0.54032	46.6058
	0.5411	4.14707	0.5411	46.8066
	0.54188	4.08591	0.54188	46.5909
	0.54266	4.06914	0.54266	46.4135
	0.54343	4.1417	0.54343	46.0013
	0.54421	4.12784	0.54421	46.1291
	0.54499	4.13006	0.54499	45.7974
	0.54577	4.15887	0.54577	45.7573
	0.54655	4.10219	0.54655	45.667
	0.54733	4.05562	0.54733	45.3833
	0.54811	4.06249	0.54811	45.0388
	0.54888	4.06227	0.54888	45.0097
	0.54966	4.06606	0.54966	44.8892
	0.55044	4.01081	0.55044	44.5642
	0.55122	4.06124	0.55122	44.5269
	0.552	4.08508	0.552	44.2463
	0.55278	4.01358	0.55278	43.9378
	0.55355	3.9316	0.55355	43.7686
	0.55433	3.966	0.55433	43.9726
	0.55511	4.00033	0.55511	43.729
	0.55589	3.98186	0.55589	43.5999
	0.55667	3.95625	0.55667	43.3303
	0.55745	3.93232	0.55745	43.0658
	0.55823	3.92063	0.55823	42.7454
	0.559	3.89692	0.559	42.6898
	0.55978	3.85152	0.55978	42.5914
	0.56056	3.94271	0.56056	42.7157
	0.56134	3.87794	0.56134	42.516
	0.56212	3.95112	0.56212	42.0829
	0.5629	3.90318	0.5629	42.0817
	0.56368	3.8724	0.56368	41.8508
	0.56445	3.83888	0.56445	41.7418
	0.56523	3.81692	0.56523	41.7133
	0.56601	3.84452	0.56601	41.4325
	0.56679	3.88921	0.56679	40.9708
	0.56757	3.85065	0.56757	40.9671
	0.56835	3.86125	0.56835	41.0079
	0.56912	3.84635	0.56912	40.7677
	0.5699	3.87701	0.5699	41.1652
	0.57068	3.76364	0.57068	40.666
	0.57146	3.78718	0.57146	40.6652
	0.57224	3.84086	0.57224	40.4462
	0.57302	3.82416	0.57302	40.0824
	0.5738	3.83916	0.5738	40.0271
	0.57457	3.84528	0.57457	40.2891
	0.57535	3.83585	0.57535	40.0152
	0.57613	3.86388	0.57613	39.7287
	0.57691	3.80162	0.57691	39.3203
	0.57769	3.82837	0.57769	39.2582
	0.57847	3.80875	0.57847	38.9567
	0.57925	3.82607	0.57925	38.9197
	0.58002	3.87962	0.58002	38.9393
	0.5808	3.79917	0.5808	38.687
	0.58158	3.79	0.58158	38.4999
	0.58236	3.74852	0.58236	38.435
	0.58314	3.73255	0.58314	38.2142
	0.58392	3.71838	0.58392	38.2177
	0.58469	3.7457	0.58469	37.8704
	0.58547	3.73481	0.58547	38.347
	0.58625	3.68908	0.58625	38.1708
	0.58703	3.73685	0.58703	37.7216
	0.58781	3.73356	0.58781	37.687
	0.58859	3.7782	0.58859	37.3936
	0.58937	3.71394	0.58937	37.0979
	0.59014	3.67445	0.59014	37.1927
	0.59092	3.64818	0.59092	37.3086
	0.5917	3.69411	0.5917	36.8947
	0.59248	3.6525	0.59248	36.4616
	0.59326	3.6846	0.59326	36.4926
	0.59404	3.7009	0.59404	36.6432
	0.59481	3.68202	0.59481	36.6641
	0.59559	3.59486	0.59559	36.6036
	0.59637	3.58156	0.59637	36.5197
	0.59715	3.59415	0.59715	36.1879
	0.59793	3.57573	0.59793	36.1707
	0.59871	3.56897	0.59871	36.1212
	0.59949	3.60163	0.59949	35.5549
	0.60026	3.7004	0.60026	35.5412
	0.60104	3.71212	0.60104	35.5572
	0.60182	3.78267	0.60182	35.42
	0.6026	3.66974	0.6026	35.1367
	0.60338	3.58145	0.60338	35.218
	0.60416	3.53922	0.60416	35.1715
	0.60494	3.48847	0.60494	34.9999
	0.60571	3.55187	0.60571	34.768
	0.60649	3.53621	0.60649	34.7193
	0.60727	3.53584	0.60727	34.7101
	0.60805	3.52744	0.60805	34.3336
	0.60883	3.45547	0.60883	34.2182
	0.60961	3.46096	0.60961	34.2941
	0.61038	3.471	0.61038	33.855
	0.61116	3.503	0.61116	33.9222
	0.61194	3.41973	0.61194	33.6037
	0.61272	3.39205	0.61272	33.3914
	0.6135	3.41574	0.6135	33.0695
	0.61428	3.45662	0.61428	33.1826
	0.61506	3.44614	0.61506	32.9185
	0.61583	3.44914	0.61583	33.0057
	0.61661	3.45489	0.61661	32.8635
	0.61739	3.44086	0.61739	33.1511
	0.61817	3.40486	0.61817	32.9496
	0.61895	3.42965	0.61895	32.6893
	0.61973	3.42964	0.61973	32.3415
	0.6205	3.37651	0.6205	32.5226
	0.62128	3.3665	0.62128	32.4291
	0.62206	3.3858	0.62206	32.7429
	0.62284	3.41043	0.62284	32.4257
	0.62362	3.38719	0.62362	32.0203
	0.6244	3.40302	0.6244	31.8586
	0.62518	3.38094	0.62518	31.5365
	0.62595	3.36898	0.62595	31.4988
	0.62673	3.37429	0.62673	31.473
	0.62751	3.3636	0.62751	31.4869
	0.62829	3.34292	0.62829	31.6231
	0.62907	3.3378	0.62907	31.2311
	0.62985	3.34385	0.62985	31.0577
	0.63063	3.32325	0.63063	31.0623
	0.6314	3.30441	0.6314	30.7116
	0.63218	3.32458	0.63218	30.8977
	0.63296	3.32633	0.63296	30.732
	0.63374	3.308	0.63374	30.5663
	0.63452	3.2648	0.63452	30.4775
	0.6353	3.28514	0.6353	30.3177
	0.63607	3.30024	0.63607	30.1337
	0.63685	3.30448	0.63685	30.0763
	0.63763	3.32383	0.63763	29.9466
	0.63841	3.2755	0.63841	29.8231
	0.63919	3.28677	0.63919	29.6544
	0.63997	3.25964	0.63997	29.8684
	0.64075	3.24608	0.64075	29.6695
	0.64152	3.3123	0.64152	29.3818
	0.6423	3.31292	0.6423	29.6482
	0.64308	3.32338	0.64308	29.6596
	0.64386	3.29787	0.64386	29.3254
	0.64464	3.29435	0.64464	28.9555
	0.64542	3.32685	0.64542	28.8261
	0.64619	3.36836	0.64619	28.9674
	0.64697	3.30912	0.64697	28.7829
	0.64775	3.31747	0.64775	28.6392
	0.64853	3.34873	0.64853	28.7086
	0.64931	3.24634	0.64931	28.2332
	0.65009	3.24582	0.65009	28.0201
	0.65087	3.28474	0.65087	27.9489
	0.65164	3.31188	0.65164	27.9609
	0.65242	3.28397	0.65242	27.8597
	0.6532	3.30642	0.6532	27.9429
	0.65398	3.29012	0.65398	27.9522
	0.65476	3.56582	0.65476	28.7223
	0.65554	3.26284	0.65554	27.8182
	0.65631	3.26079	0.65631	27.4378
	0.65709	3.3292	0.65709	27.5517
	0.65787	3.3128	0.65787	27.4461
	0.65865	3.32981	0.65865	27.6549
	0.65943	3.33332	0.65943	27.2912
	0.66021	3.34246	0.66021	27.0399
	0.66099	3.38058	0.66099	27.1218
	0.66176	3.3678	0.66176	27.2188
	0.66254	3.41254	0.66254	27.3129
	0.66332	3.45718	0.66332	27.077
	0.6641	3.50305	0.6641	26.7245
	0.66488	3.50809	0.66488	26.5839
	0.66566	3.45971	0.66566	26.2873
	0.66643	3.49644	0.66643	26.338
	0.66721	3.53608	0.66721	26.4434
	0.66799	3.55088	0.66799	26.4971
	0.66877	3.59652	0.66877	26.0619
	0.66955	3.55842	0.66955	26.1738
	0.67033	3.61118	0.67033	26.0913
	0.67111	3.64113	0.67111	26.2164
	0.67188	3.63601	0.67188	26.0758
	0.67266	3.68514	0.67266	25.7994
	0.67344	3.67446	0.67344	25.6115
	0.67422	3.64484	0.67422	25.6245
	0.675	3.66253	0.675	25.6705
	0.67578	3.66165	0.67578	25.3597
	0.67655	3.61739	0.67655	25.3791
	0.67733	3.63764	0.67733	25.3592
	0.67811	3.67468	0.67811	25.1296
	0.67889	3.64881	0.67889	24.9526
	0.67967	3.61534	0.67967	24.8951
	0.68045	3.59605	0.68045	25.1254
	0.68123	3.60345	0.68123	24.8035
	0.682	3.54751	0.682	24.7308
	0.68278	3.56217	0.68278	24.7755
	0.68356	3.55442	0.68356	24.5117
	0.68434	3.53813	0.68434	24.3739
	0.68512	3.49287	0.68512	24.6124
	0.6859	3.45498	0.6859	24.549
	0.68667	3.45406	0.68667	24.4008
	0.68745	3.43619	0.68745	24.2826
	0.68823	3.44166	0.68823	24.3939
	0.68901	3.41894	0.68901	24.2819
	0.68979	3.4293	0.68979	23.6779
	0.69057	3.44877	0.69057	23.7329
	0.69135	3.44802	0.69135	23.8073
	0.69212	3.38619	0.69212	23.8747
	0.6929	3.37016	0.6929	23.6726
	0.69368	3.37742	0.69368	23.4284
	0.69446	3.326	0.69446	23.4603
	0.69524	3.3075	0.69524	23.284
	0.69602	3.30369	0.69602	23.2998
	0.69679	3.31992	0.69679	23.1213
	0.69757	3.27723	0.69757	23.2534
	0.69835	3.2525	0.69835	23.0509
	0.69913	3.28365	0.69913	22.9728
	0.69991	3.30092	0.69991	22.9447
	0.70069	3.26876	0.70069	22.8448
	0.70147	3.28438	0.70147	22.6332
	0.70224	3.27384	0.70224	22.514
	0.70302	3.24913	0.70302	22.569
	0.7038	3.19861	0.7038	22.3451
	0.70458	3.21202	0.70458	22.2773
	0.70536	3.18928	0.70536	22.3314
	0.70614	3.19916	0.70614	22.3
	0.70691	3.17127	0.70691	22.0081
	0.70769	3.17542	0.70769	21.9399
	0.70847	3.20198	0.70847	21.8563
	0.70925	3.19236	0.70925	21.9238
	0.71003	3.17101	0.71003	21.8226
	0.71081	3.16957	0.71081	21.7989
	0.71159	3.22355	0.71159	21.6488
	0.71236	3.19815	0.71236	21.7833
	0.71314	3.19088	0.71314	21.6436
	0.71392	3.1657	0.71392	21.5262
	0.7147	3.16174	0.7147	21.545
	0.71548	3.12198	0.71548	21.3842
	0.71626	3.10091	0.71626	21.1137
	0.71703	3.13172	0.71703	21.1261
	0.71781	3.10554	0.71781	21.2634
	0.71859	3.09699	0.71859	20.9964
	0.71937	3.09572	0.71937	21.245
	0.72015	3.12478	0.72015	21.0581
	0.72093	3.09846	0.72093	20.7552
	0.7217	3.11139	0.7217	20.3674
	0.72248	3.07185	0.72248	20.3027
	0.72326	3.11901	0.72326	20.5011
	0.72404	3.08549	0.72404	20.3541
	0.72482	3.11135	0.72482	20.453
	0.7256	3.09772	0.7256	20.4743
	0.72638	3.03751	0.72638	20.322
	0.72715	3.07714	0.72715	20.3553
	0.72793	3.07177	0.72793	20.4194
	0.72871	3.0339	0.72871	20.3229
	0.72949	2.98419	0.72949	19.9897
	0.73027	3.01099	0.73027	19.853
	0.73105	3.03351	0.73105	19.6584
	0.73182	3.05092	0.73182	19.9786
	0.7326	3.05478	0.7326	19.8892
	0.73338	3.05231	0.73338	19.8177
	0.73416	3.05218	0.73416	19.9976
	0.73494	3.05704	0.73494	20.0289
	0.73572	3.06284	0.73572	20.0371
	0.7365	3.04416	0.7365	19.7447
	0.73727	3.05272	0.73727	19.4898
	0.73805	3.03068	0.73805	19.5677
	0.73883	2.98962	0.73883	19.1804
	0.73961	3.02663	0.73961	19.1241
	0.74039	3.04834	0.74039	19.0465
	0.74117	3.03581	0.74117	19.0739
	0.74194	3.00797	0.74194	19.0852
	0.74272	3.02494	0.74272	18.994
	0.7435	3.03545	0.7435	18.8028
	0.74428	3.02346	0.74428	19.0746
	0.74506	2.99466	0.74506	18.8043
	0.74584	2.84321	0.74584	17.7402
	0.74661	2.93584	0.74661	18.155
	0.74739	2.96643	0.74739	18.4878
	0.74817	2.88201	0.74817	17.7722
	0.74895	2.78373	0.74895	16.9763
	0.74973	2.95734	0.74973	17.6342
	0.75051	2.90138	0.75051	17.4334
	0.75129	2.93339	0.75129	17.5099
	0.75206	2.96803	0.75206	17.9409
	0.75284	2.948	0.75284	17.6816
	0.75362	3.006	0.75362	17.5979
	0.7544	2.97399	0.7544	17.6158
	0.75518	3.04819	0.75518	17.6065
	0.75596	3.02074	0.75596	17.6626
	0.75673	3.0613	0.75673	17.2864
	0.75751	3.08894	0.75751	17.2523
	0.75829	3.12704	0.75829	17.2899
	0.75907	3.09868	0.75907	17.6209
	0.75985	3.118	0.75985	17.3308
	0.76063	3.12874	0.76063	17.2383
	0.76141	3.16865	0.76141	17.127
	0.76218	3.22975	0.76218	17.1721
	0.76296	3.23714	0.76296	16.7922
	0.76374	3.25276	0.76374	17.0621
	0.76452	3.25664	0.76452	17.2315
	0.7653	3.23245	0.7653	16.9871
	0.76608	3.23142	0.76608	16.9456
	0.76685	3.26524	0.76685	17.0316
	0.76763	3.30526	0.76763	17.0835
	0.76841	3.32093	0.76841	16.9714
	0.76919	3.33486	0.76919	16.8862
	0.76997	3.33728	0.76997	16.7863
	0.77075	3.33006	0.77075	16.9785
	0.77152	3.2809	0.77152	16.7153
	0.7723	3.26312	0.7723	16.3629
	0.77308	3.23936	0.77308	16.18
	0.77386	3.27855	0.77386	16.1329
	0.77464	3.34897	0.77464	16.1534
	0.77542	3.31654	0.77542	16.156
	0.7762	3.21443	0.7762	16.2612
	0.77697	3.29205	0.77697	16.1573
	0.77775	3.26574	0.77775	16.0671
	0.77853	3.24634	0.77853	15.9997
	0.77931	3.25194	0.77931	15.8475
	0.78009	3.22604	0.78009	16.1924
	0.78087	3.16503	0.78087	16.1766
	0.78164	3.13522	0.78164	16.2028
	0.78242	3.14226	0.78242	15.8772
	0.7832	3.18391	0.7832	15.9407
	0.78398	3.20308	0.78398	16.196
	0.78476	3.20221	0.78476	16.0102
	0.78554	3.14971	0.78554	15.5996
	0.78631	3.13921	0.78631	15.3256
	0.78709	3.13211	0.78709	15.4573
	0.78787	3.14916	0.78787	15.9153
	0.78865	3.10314	0.78865	15.5343
	0.78943	3.0746	0.78943	15.5938
	0.79021	3.09305	0.79021	15.3605
	0.79098	3.0421	0.79098	15.2834
	0.79176	3.0342	0.79176	15.2458
	0.79254	3.0338	0.79254	15.3879
	0.79332	2.99988	0.79332	15.3954
	0.7941	2.98595	0.7941	15.0166
	0.79488	3.03122	0.79488	15.0424
	0.79566	3.0335	0.79566	15.0433
	0.79643	2.92062	0.79643	15.2603
	0.79721	2.93365	0.79721	15.3027
	0.79799	2.92624	0.79799	14.8465
	0.79877	2.95399	0.79877	15.1176
	0.79955	2.95005	0.79955	14.9634
	0.80033	2.89768	0.80033	15.1009
	0.8011	2.94416	0.8011	14.8618
	0.80188	2.97347	0.80188	14.5071
	0.80266	2.89398	0.80266	14.5341
	0.80344	2.85712	0.80344	14.7269
	0.80422	2.89559	0.80422	14.6023
	0.805	2.90514	0.805	14.4217
	0.80577	2.94624	0.80577	14.1937
	0.80655	2.89785	0.80655	14.3373
	0.80733	2.93724	0.80733	14.4472
	0.80811	2.89985	0.80811	14.275
	0.80889	2.87632	0.80889	14.4199
	0.80967	2.82408	0.80967	14.366
	0.81045	2.87938	0.81045	14.2109
	0.81122	2.82508	0.81122	14.2282
	0.812	2.84041	0.812	14.2149
	0.81278	2.88746	0.81278	13.8876
	0.81356	2.89086	0.81356	13.7776
	0.81434	2.88339	0.81434	13.7388
	0.81512	2.86639	0.81512	13.9411
	0.81589	2.81612	0.81589	13.7389
	0.81667	2.80456	0.81667	13.6098
	0.81745	2.75875	0.81745	13.3701
	0.81823	2.70502	0.81823	13.5597
	0.81901	2.76393	0.81901	13.4258
	0.81979	2.85576	0.81979	13.4879
	0.82056	2.83984	0.82056	13.5157
	0.82134	2.80033	0.82134	13.3111
	0.82212	2.87684	0.82212	13.1497
	0.8229	2.77505	0.8229	13.39
	0.82368	2.8099	0.82368	13.5168
	0.82446	2.83823	0.82446	13.5438
	0.82523	2.8015	0.82523	13.7202
	0.82601	2.82038	0.82601	13.4452
	0.82679	2.87033	0.82679	13.4547
	0.82757	2.84544	0.82757	13.2825
	0.82835	2.843	0.82835	13.0242
	0.82913	2.79924	0.82913	13.0107
	0.82991	2.88287	0.82991	12.7941
	0.83068	2.82554	0.83068	13.0364
	0.83146	2.84487	0.83146	12.9699
	0.83224	2.80159	0.83224	13.0497
	0.83302	2.81874	0.83302	13.0412
	0.8338	2.78583	0.8338	13.0217
	0.83458	2.78933	0.83458	12.826
	0.83535	2.77355	0.83535	12.731
	0.83613	2.82031	0.83613	12.5121
	0.83691	2.85931	0.83691	12.5559
	0.83769	2.81626	0.83769	12.5511
	0.83847	2.82037	0.83847	12.4289
	0.83925	2.85286	0.83925	12.7131
	0.84002	2.81272	0.84002	12.6597
	0.8408	2.8427	0.8408	12.4332
	0.84158	2.81622	0.84158	12.3313
	0.84236	2.81847	0.84236	12.5805
	0.84314	2.82821	0.84314	12.3841
	0.84392	2.84183	0.84392	12.2934
	0.84469	2.86687	0.84469	12.5039
	0.84547	2.82764	0.84547	12.1616
	0.84625	2.8714	0.84625	11.8925
	0.84703	2.95163	0.84703	12.0747
	0.84781	2.93919	0.84781	12.0474
	0.84859	2.90079	0.84859	11.6849
	0.84936	2.90161	0.84936	12.3166
	0.85014	2.9705	0.85014	12.7026
	0.85092	2.98875	0.85092	12.1751
	0.8517	3.00482	0.8517	11.905
	0.85248	3.04481	0.85248	12.0651
	0.85326	2.9922	0.85326	11.8458
	0.85404	3.06305	0.85404	11.7307
	0.85481	3.0629	0.85481	11.7543
	0.85559	3.1426	0.85559	11.764
	0.85637	3.15372	0.85637	11.694
	0.85715	3.14911	0.85715	11.822
	0.85793	3.12427	0.85793	11.6015
	0.85871	3.18029	0.85871	11.5486
	0.85948	3.2021	0.85948	11.6454
	0.86026	3.16901	0.86026	11.6454
	0.86104	3.17611	0.86104	11.77
	0.86182	3.13508	0.86182	11.6476
	0.8626	3.26517	0.8626	11.5362
	0.86338	3.1777	0.86338	11.1747
	0.86415	3.16901	0.86415	11.5819
	0.86493	3.13787	0.86493	11.1128
	0.86571	3.20458	0.86571	11.2324
	0.86649	3.2136	0.86649	11.7128
	0.86727	3.23612	0.86727	11.5638
	0.86805	3.22239	0.86805	11.6189
	0.86882	3.13367	0.86882	11.404
	0.8696	3.15307	0.8696	11.4618
	0.87038	3.1518	0.87038	11.3363
	0.87116	3.19285	0.87116	11.3465
	0.87194	3.18107	0.87194	11.0358
	0.87272	3.1507	0.87272	11.0677
	0.87349	3.12444	0.87349	11.1815
	0.87427	3.05137	0.87427	10.826
	0.87505	3.01874	0.87505	10.3379
	0.87583	2.99536	0.87583	10.6769
	0.87661	3.07901	0.87661	10.6713
	0.87739	3.10699	0.87739	10.9479
	0.87816	3.05253	0.87816	10.9703
	0.87894	3.08219	0.87894	10.8782
	0.87972	3.02489	0.87972	10.539
	0.8805	2.98676	0.8805	10.8565
	0.88128	2.98312	0.88128	10.8932
	0.88206	2.9881	0.88206	10.8607
	0.88284	2.98912	0.88284	10.8386
	0.88361	2.96494	0.88361	10.9028
	0.88439	2.82877	0.88439	10.7453
	0.88517	2.90223	0.88517	10.4911
	0.88595	2.89539	0.88595	10.4305
	0.88673	2.89529	0.88673	10.7665
	0.88751	2.84854	0.88751	10.3932
	0.88828	2.88874	0.88828	10.3982
	0.88906	2.87107	0.88906	10.7224
	0.88984	2.82421	0.88984	9.92423
	0.89062	2.86822	0.89062	10.2721
	0.8914	2.83563	0.8914	10.2366
	0.89218	2.80288	0.89218	10.1413
	0.89295	2.78342	0.89295	10.0762
	0.89373	2.77944	0.89373	9.95163
	0.89451	2.7541	0.89451	10.1447
	0.89529	2.74438	0.89529	9.68583
	0.89607	2.86831	0.89607	10.084
	0.89685	2.84019	0.89685	9.98854
	0.89762	2.80989	0.89762	10.3387
	0.8984	2.70617	0.8984	10.07
	0.89918	2.7585	0.89918	9.84916
	0.89996	2.72418	0.89996	9.87942
	0.90074	2.73862	0.90074	9.68699
	0.90152	2.731	0.90152	9.74873
	0.90229	2.73293	0.90229	10.0114
	0.90307	2.71883	0.90307	9.61474
	0.90385	2.76113	0.90385	9.77139
	0.90463	2.73592	0.90463	9.33014
	0.90541	2.77197	0.90541	9.5828
	0.90619	2.65227	0.90619	9.68105
	0.90696	2.7026	0.90696	9.35246
	0.90774	2.65532	0.90774	9.29202
	0.90852	2.75492	0.90852	9.41527
	0.9093	2.73684	0.9093	9.5292
	0.91008	2.69539	0.91008	9.31635
	0.91086	2.64804	0.91086	9.33104
	0.91163	2.66269	0.91163	9.27216
	0.91241	2.64712	0.91241	9.52911
	0.91319	2.67411	0.91319	9.55264
	0.91397	2.66593	0.91397	9.58469
	0.91475	2.62924	0.91475	9.17768
	0.91553	2.64771	0.91553	9.65918
	0.9163	2.66696	0.9163	9.12419
	0.91708	2.61924	0.91708	8.79514
	0.91786	2.56514	0.91786	8.79899
	0.91864	2.5559	0.91864	9.05954
	0.91942	2.61432	0.91942	9.12949
	0.9202	2.57979	0.9202	9.11092
	0.92097	2.60616	0.92097	9.14005
	0.92175	2.67603	0.92175	9.24661
	0.92253	2.64903	0.92253	9.02347
	0.92331	2.64148	0.92331	8.69927
	0.92409	2.6802	0.92409	8.84409
	0.92487	2.74847	0.92487	8.9372
	0.92564	2.69077	0.92564	8.89147
	0.92642	2.73182	0.92642	8.85125
	0.9272	2.63228	0.9272	9.30559
	0.92798	2.61703	0.92798	8.70761
	0.92876	2.62893	0.92876	8.78828
	0.92954	2.58389	0.92954	8.95212
	0.93032	2.59217	0.93032	8.93961
	0.93109	2.58695	0.93109	8.68048
	0.93187	2.58846	0.93187	8.26079
	0.93265	2.57976	0.93265	8.52028
	0.93343	2.59619	0.93343	8.97913
	0.93421	2.60662	0.93421	8.67511
	0.93499	2.55664	0.93499	8.20905
	0.93576	2.46086	0.93576	8.09498
	0.93654	2.56088	0.93654	8.20167
	0.93732	2.66701	0.93732	8.05739
	0.9381	2.53067	0.9381	8.35206
	0.93888	2.56373	0.93888	7.94351
	0.93966	2.48388	0.93966	7.7732
	0.94043	2.54209	0.94043	8.17199
	0.94121	2.60853	0.94121	7.93965
	0.94199	2.50169	0.94199	7.9655
	0.94277	2.48439	0.94277	8.51361
	0.94355	2.58059	0.94355	8.22056
	0.94433	2.5931	0.94433	7.95647
	0.9451	2.65543	0.9451	7.87205
	0.94588	2.63863	0.94588	7.96138
	0.94666	2.59728	0.94666	7.76433
	0.94744	2.63327	0.94744	8.24366
	0.94822	2.638	0.94822	8.32596
	0.949	2.61792	0.949	8.04244
	0.94977	2.61872	0.94977	7.73527
	0.95055	2.57641	0.95055	7.62741
	0.95133	2.5468	0.95133	7.4423
	0.95211	2.60264	0.95211	8.70261
	0.95289	2.69166	0.95289	7.938
	0.95367	2.71803	0.95367	7.36588
	0.95444	2.68756	0.95444	7.1018
	0.95522	2.62092	0.95522	7.72664
	0.956	2.62842	0.956	7.4169
	0.95678	2.63878	0.95678	7.34583
	0.95756	2.61544	0.95756	7.37396
	0.95834	2.60118	0.95834	7.73583
	0.95911	2.62908	0.95911	7.98435
	0.95989	2.61426	0.95989	7.96652
	0.96067	2.62317	0.96067	7.85473
	0.96145	2.56426	0.96145	7.7112
	0.96223	2.64313	0.96223	7.7464
	0.96301	2.59883	0.96301	7.5225
	0.96378	2.683	0.96378	8.02501
	0.96456	2.76972	0.96456	7.64946
	0.96534	2.74707	0.96534	7.83914
	0.96612	2.71861	0.96612	7.19806
	0.9669	2.65223	0.9669	7.35878
	0.96768	2.6831	0.96768	7.78182
	0.96845	2.70038	0.96845	7.62643
	0.96923	2.61733	0.96923	7.62943
	0.97001	2.73739	0.97001	7.39339
	0.97079	2.52627	0.97079	7.44596
	0.97157	2.42178	0.97157	7.05018
	0.97235	2.512	0.97235	7.21168
	0.97312	2.46028	0.97312	7.12706
	0.9739	2.4517	0.9739	7.13633
	0.97468	2.45748	0.97468	7.11799
	0.97546	2.54626	0.97546	6.77305
	0.97624	2.60368	0.97624	7.89399
	0.97702	2.54844	0.97702	7.58303
	0.97779	2.60427	0.97779	6.79178
	0.97857	2.65454	0.97857	7.09484
	0.97935	2.54793	0.97935	7.42674
	0.98013	2.66911	0.98013	7.18762
	0.98091	2.56784	0.98091	6.79381
	0.98169	2.58046	0.98169	7.25127
	0.98246	2.54762	0.98246	7.44257
	0.98324	2.59728	0.98324	7.14318
	0.98402	2.61198	0.98402	6.87972
	0.9848	2.55684	0.9848	6.40062
	0.98558	2.55203	0.98558	6.92347
	0.98635	2.5294	0.98635	7.13863
	0.98713	2.51853	0.98713	7.01794
	0.98791	2.52154	0.98791	6.72456
	0.98869	2.47577	0.98869	6.40233
	0.98947	2.38851	0.98947	6.73507
	0.99025	2.37201	0.99025	6.97304
	0.99102	2.37513	0.99102	6.58133
	0.9918	2.42744	0.9918	6.66031
	0.99258	2.4183	0.99258	6.1273
	0.99336	2.35761	0.99336	5.69185
	0.99414	2.446	0.99414	6.28113
	0.99492	2.39212	0.99492	5.87598
	0.99569	2.31239	0.99569	6.3495
	0.99647	2.33088	0.99647	6.6119
	0.99725	2.36548	0.99725	6.16687
	0.99803	2.33292	0.99803	6.32852
	0.99881	2.24414	0.99881	6.59182
	0.99959	2.26353	0.99959	6.67343
	1.00036	2.41406	1.00036	7.48802

## Sheet: Fig. 2g
	Direction	ND		30°	60°	90°	120°	150°	1800°
	q (nm-1)	Intensity	q (nm-1)	Intensity	Intensity	Intensity	Intensity	Intensity	Intensity
	2.03061	0.00556	2.0245	0.00117	0.00107	0.00113	0.00106	0.00113	0.00108
	2.07121	0.00567	2.0685	0.00123	0.00112	0.00118	0.00114	0.00121	0.00116
	2.11181	0.00605	2.1125	0.00121	0.00118	0.00122	0.00118	0.00124	0.00124
	2.15241	0.00815	2.15649	0.00134	0.00125	0.00129	0.00118	0.00134	0.00135
	2.193	0.00965	2.20049	0.00136	0.00128	0.00132	0.0012	0.00135	0.00134
	2.2336	0.01206	2.24449	0.00145	0.00133	0.0014	0.00131	0.00142	0.00141
	2.2742	0.01476	2.28848	0.00147	0.00139	0.00144	0.00136	0.00151	0.00145
	2.31479	0.02163	2.33248	0.00157	0.00145	0.00159	0.00147	0.00165	0.00161
	2.35538	0.03741	2.37646	0.00162	0.00153	0.00166	0.00155	0.00173	0.00168
	2.39598	0.05155	2.42046	0.00187	0.00171	0.0019	0.00178	0.00198	0.00192
	2.43657	0.06669	2.46446	0.00205	0.00191	0.00209	0.00196	0.00216	0.00213
	2.47716	0.07174	2.50844	0.00217	0.00204	0.0023	0.00211	0.0024	0.00231
	2.51775	0.07932	2.55243	0.00238	0.00223	0.00263	0.00244	0.00278	0.00262
	2.55834	0.08794	2.59643	0.00258	0.00249	0.00303	0.00276	0.00318	0.00296
	2.59893	0.08984	2.64041	0.00305	0.003	0.00372	0.00335	0.00397	0.00357
	2.63952	0.09652	2.6844	0.0037	0.00365	0.00455	0.00406	0.00481	0.00437
	2.6801	0.09609	2.72838	0.0049	0.00491	0.00648	0.00587	0.0069	0.00617
	2.72069	0.10402	2.77237	0.00735	0.00742	0.00993	0.00923	0.01063	0.00997
	2.76127	0.11052	2.81635	0.0128	0.01262	0.01676	0.01579	0.01777	0.01728
	2.80186	0.11417	2.86034	0.02277	0.02163	0.02699	0.02578	0.02854	0.0276
	2.84244	0.12149	2.90432	0.03305	0.0308	0.03563	0.03439	0.03761	0.03639
	2.88302	0.12673	2.9483	0.04297	0.03948	0.04343	0.04199	0.04625	0.04471
	2.9236	0.13201	2.99228	0.0501	0.04579	0.04923	0.04729	0.05213	0.05143
	2.96418	0.13334	3.03626	0.05332	0.04886	0.05184	0.04955	0.05478	0.05439
	3.00476	0.13002	3.08024	0.05951	0.05466	0.05744	0.05481	0.06044	0.06037
	3.04533	0.12954	3.12421	0.06356	0.05862	0.06115	0.0581	0.06426	0.06408
	3.08591	0.12709	3.16819	0.06779	0.06243	0.06507	0.06141	0.06833	0.06789
	3.12648	0.12348	3.21216	0.07129	0.06578	0.06818	0.06411	0.07146	0.07111
	3.16706	0.12084	3.25614	0.07229	0.06693	0.06909	0.0651	0.07244	0.07173
	3.20763	0.1199	3.3001	0.07611	0.0705	0.07253	0.06851	0.0762	0.07468
	3.2482	0.11791	3.34407	0.07878	0.07276	0.075	0.07072	0.07885	0.07675
	3.28877	0.11783	3.38804	0.08052	0.07443	0.07709	0.07247	0.08091	0.07835
	3.32934	0.11656	3.43201	0.08137	0.07505	0.07828	0.0737	0.08215	0.0794
	3.36991	0.1149	3.47598	0.0801	0.07385	0.07741	0.07289	0.08119	0.07791
	3.41047	0.11149	3.51994	0.07827	0.07229	0.07605	0.07147	0.0797	0.07605
	3.45104	0.11073	3.56391	0.07651	0.07067	0.0742	0.06993	0.0779	0.07375
	3.4916	0.10879	3.60787	0.07494	0.06927	0.07284	0.06855	0.07617	0.07181
	3.53217	0.10772	3.65183	0.07316	0.06779	0.07133	0.06703	0.0746	0.07005
	3.57273	0.10529	3.69579	0.07086	0.06576	0.06929	0.06517	0.07264	0.06767
	3.61329	0.10541	3.73975	0.06987	0.06483	0.06829	0.06422	0.07155	0.06664
	3.65385	0.10371	3.7837	0.06817	0.06338	0.06687	0.06283	0.06992	0.06465
	3.6944	0.10416	3.82767	0.06681	0.06234	0.0658	0.06167	0.06866	0.06295
	3.73496	0.10374	3.87162	0.06578	0.06102	0.06443	0.06061	0.06712	0.06115
	3.77551	0.10359	3.91557	0.06554	0.06059	0.06408	0.06	0.06637	0.06032
	3.81607	0.10383	3.95953	0.06526	0.06033	0.06361	0.05953	0.06591	0.05964
	3.85662	0.10348	4.00347	0.06458	0.05965	0.06282	0.05879	0.06489	0.05848
	3.89717	0.10309	4.04742	0.0644	0.05962	0.06267	0.05847	0.0646	0.05788
	3.93772	0.10311	4.09137	0.06447	0.05998	0.06259	0.05849	0.06446	0.05769
	3.97826	0.10189	4.13532	0.06541	0.06046	0.06292	0.05901	0.06477	0.05811
	4.01881	0.10125	4.17926	0.06617	0.06115	0.06346	0.0597	0.06547	0.05868
	4.05936	0.1028	4.2232	0.06718	0.06206	0.06434	0.06053	0.06604	0.05919
	4.0999	0.10424	4.26715	0.06867	0.06339	0.06568	0.06164	0.06716	0.06024
	4.14044	0.10457	4.31108	0.07003	0.0646	0.06641	0.06243	0.06786	0.06081
	4.18098	0.10604	4.35502	0.07197	0.06638	0.06808	0.06407	0.06933	0.0624
	4.22152	0.10689	4.39896	0.07408	0.06823	0.06987	0.06597	0.07102	0.06423
	4.26206	0.10815	4.44289	0.07688	0.0707	0.07233	0.06846	0.07344	0.06653
	4.30259	0.1098	4.48683	0.07968	0.07291	0.07462	0.07055	0.07557	0.06872
	4.34312	0.11155	4.53076	0.0823	0.07562	0.07719	0.07276	0.07763	0.07072
	4.38366	0.11444	4.57469	0.08664	0.07929	0.08087	0.07594	0.08103	0.07412
	4.42419	0.11719	4.61862	0.09039	0.08268	0.08399	0.07917	0.08397	0.07712
	4.46472	0.11961	4.66254	0.09491	0.08675	0.08799	0.08298	0.0877	0.08105
	4.50524	0.12237	4.70646	0.0988	0.09034	0.09143	0.08643	0.09101	0.08444
	4.54577	0.12342	4.75039	0.10401	0.0946	0.0958	0.09067	0.09529	0.08859
	4.58629	0.12765	4.79431	0.1092	0.09946	0.10038	0.09501	0.09976	0.09283
	4.62682	0.13335	4.83823	0.1143	0.1044	0.10523	0.09956	0.10425	0.09748
	4.66734	0.13551	4.88214	0.12047	0.10971	0.11072	0.10468	0.10939	0.10248
	4.70786	0.13888	4.92607	0.12561	0.11422	0.11554	0.10931	0.11415	0.10728
	4.74837	0.14186	4.96998	0.13096	0.11926	0.12056	0.11444	0.11937	0.11211
	4.78889	0.1474	5.0139	0.1371	0.12495	0.12637	0.11982	0.12499	0.11785
	4.8294	0.15375	5.05781	0.14278	0.13039	0.13179	0.12513	0.13021	0.12344
	4.86991	0.15834	5.10172	0.14807	0.13559	0.1371	0.13028	0.13538	0.12881
	4.91042	0.16335	5.14561	0.15325	0.14068	0.1427	0.1352	0.14085	0.13417
	4.95093	0.16792	5.18952	0.15807	0.14591	0.14789	0.14033	0.14592	0.13905
	4.99144	0.17096	5.23342	0.16123	0.14985	0.152	0.14451	0.15033	0.14337
	5.03194	0.17569	5.27732	0.16419	0.15304	0.15561	0.14831	0.15441	0.1472
	5.07245	0.18013	5.32122	0.16724	0.15653	0.15953	0.15214	0.15832	0.15127
	5.11295	0.18555	5.36512	0.16792	0.15803	0.16191	0.15433	0.16073	0.15331
	5.15345	0.19163	5.40902	0.16897	0.15987	0.16391	0.15687	0.16308	0.15517
	5.19394	0.19338	5.45291	0.16724	0.15917	0.16412	0.15714	0.16349	0.15519
	5.23444	0.19619	5.49681	0.1658	0.15895	0.16399	0.15733	0.16404	0.15521
	5.27493	0.19815	5.5407	0.16474	0.15866	0.1643	0.15742	0.16459	0.15561
	5.31542	0.20058	5.58458	0.16005	0.15496	0.16129	0.15481	0.16236	0.15284
	5.35591	0.20256	5.62846	0.15635	0.15223	0.15901	0.15289	0.16032	0.15056
	5.3964	0.20241	5.67235	0.14991	0.14722	0.15448	0.14882	0.15593	0.14644
	5.43689	0.20378	5.71623	0.14453	0.14265	0.15036	0.14504	0.15185	0.14224
	5.47737	0.20261	5.7601	0.1387	0.13806	0.1457	0.14063	0.14762	0.13796
	5.51785	0.19958	5.80398	0.13111	0.13141	0.1391	0.1347	0.14178	0.13159
	5.55833	0.19666	5.84786	0.12595	0.12663	0.13462	0.13038	0.13739	0.12723
	5.59881	0.1955	5.89174	0.11811	0.11929	0.12723	0.12355	0.1302	0.12028
	5.63928	0.19197	5.9356	0.11189	0.11351	0.1215	0.11796	0.12445	0.11464
	5.67976	0.18628	5.97947	0.10544	0.10763	0.1155	0.11203	0.1186	0.10867
	5.72023	0.18273	6.02334	0.09895	0.10148	0.10899	0.10578	0.1122	0.10227
	5.7607	0.17692	6.0672	0.09394	0.09648	0.10393	0.10076	0.10715	0.09748
	5.80116	0.17256	6.11106	0.08823	0.09083	0.09814	0.09522	0.10144	0.09173
	5.84163	0.16876	6.15492	0.08259	0.08533	0.09226	0.08946	0.09546	0.08577
	5.88209	0.16384	6.19878	0.07794	0.08044	0.08719	0.08452	0.0903	0.08083
	5.92255	0.15864	6.24264	0.07323	0.07581	0.08232	0.07973	0.08544	0.07635
	5.96301	0.15396	6.28648	0.06932	0.07206	0.0782	0.07565	0.08151	0.07241
	6.00347	0.15022	6.33034	0.06504	0.06754	0.07328	0.0709	0.07664	0.06777
	6.04392	0.14798	6.37418	0.06193	0.06436	0.07	0.06761	0.07311	0.06437
	6.08437	0.14269	6.41803	0.05895	0.06124	0.06663	0.06429	0.06977	0.06107
	6.12482	0.13805	6.46187	0.05593	0.05818	0.06341	0.06125	0.06653	0.05811
	6.16527	0.1359	6.50572	0.05369	0.05586	0.0609	0.05875	0.06387	0.05569
	6.20572	0.13253	6.54955	0.05122	0.05341	0.05833	0.05612	0.06098	0.05307
	6.24616	0.1287	6.59338	0.04948	0.05161	0.05641	0.05408	0.05895	0.05128
	6.2866	0.12642	6.63722	0.04789	0.05002	0.05462	0.05239	0.05706	0.04951
	6.32704	0.12492	6.68105	0.04616	0.04841	0.05277	0.05049	0.05517	0.04769
	6.36747	0.1218	6.72489	0.04461	0.04671	0.0509	0.04865	0.05346	0.04611
	6.40791	0.11875	6.76871	0.04342	0.04544	0.04962	0.04724	0.05215	0.04476
	6.44834	0.11677	6.81253	0.04265	0.04455	0.04876	0.04622	0.05098	0.04393
	6.48877	0.11517	6.85636	0.04175	0.04326	0.04733	0.04489	0.04972	0.04284
	6.5292	0.11489	6.90017	0.0413	0.04269	0.04685	0.04442	0.04919	0.04239
	6.56962	0.11418	6.94399	0.04075	0.0423	0.04617	0.04383	0.04838	0.04177
	6.61004	0.11348	6.9878	0.0406	0.042	0.04571	0.04335	0.04793	0.04133
	6.65046	0.11308	7.03162	0.04063	0.04174	0.04544	0.04288	0.04772	0.04116
	6.69088	0.11278	7.07543	0.04075	0.04173	0.04516	0.04279	0.04754	0.04124
	6.73129	0.11185	7.11923	0.04097	0.04191	0.04532	0.04282	0.04761	0.04172
	6.7717	0.1111	7.16303	0.04138	0.0422	0.04551	0.04292	0.04785	0.04205
	6.81211	0.11078	7.20683	0.042	0.04267	0.04605	0.04349	0.04849	0.04272
	6.85252	0.11137	7.25063	0.04219	0.04268	0.04608	0.0436	0.04868	0.043
	6.89293	0.10967	7.29442	0.0425	0.04276	0.04616	0.04376	0.04885	0.04316
	6.93333	0.10985	7.33822	0.04279	0.0431	0.04672	0.04415	0.04932	0.0436
	6.97373	0.10965	7.38201	0.04327	0.04341	0.04685	0.04436	0.04961	0.04396
	7.01412	0.10988	7.4258	0.0434	0.04367	0.04709	0.04446	0.04975	0.04395
	7.05452	0.11084	7.46959	0.04334	0.04366	0.04716	0.04452	0.0497	0.0438
	7.09491	0.11196	7.51337	0.04305	0.0434	0.04696	0.0442	0.04936	0.04355
	7.1353	0.11077	7.55715	0.04271	0.04315	0.04655	0.04393	0.0492	0.0432
	7.17569	0.11226	7.60092	0.04234	0.04281	0.04618	0.04372	0.04874	0.04267
	7.21607	0.11228	7.6447	0.04159	0.04209	0.04554	0.04312	0.04806	0.04191
	7.25645	0.11373	7.68846	0.04078	0.04148	0.04487	0.0425	0.04738	0.04127
	7.29683	0.11457	7.73223	0.03985	0.04073	0.04415	0.04164	0.04652	0.04043
	7.33721	0.11526	7.776	0.03902	0.03996	0.04336	0.04078	0.04551	0.03952
	7.37758	0.11682	7.81976	0.03824	0.03936	0.04266	0.0401	0.04467	0.03876
	7.41795	0.11693	7.86352	0.03763	0.03873	0.04198	0.03948	0.04388	0.03785
	7.45832	0.1158	7.90728	0.0369	0.03816	0.0414	0.03882	0.04323	0.03687
	7.49869	0.11684	7.95104	0.03625	0.03754	0.04082	0.03811	0.04252	0.03607
	7.53905	0.11585	7.99478	0.03622	0.03755	0.04064	0.03797	0.04242	0.03616
	7.57941	0.11576	8.03853	0.03608	0.03754	0.04047	0.03777	0.0421	0.03584
	7.61976	0.11592	8.08228	0.03593	0.03742	0.04041	0.03778	0.04184	0.03559
	7.66012	0.11529	8.12602	0.03589	0.03748	0.04043	0.03777	0.0417	0.03545
	7.70047	0.11404	8.16976	0.03611	0.03766	0.04061	0.03776	0.04184	0.03565
	7.74082	0.11357	8.2135	0.03635	0.03772	0.04081	0.03792	0.0421	0.03577
	7.78117	0.11338	8.25722	0.0369	0.03828	0.04131	0.03836	0.04252	0.0364
	7.82151	0.11347	8.30096	0.03728	0.03864	0.04166	0.03873	0.04291	0.03672
	7.86185	0.11212	8.34469	0.0379	0.03907	0.0422	0.03923	0.04336	0.03708
	7.90219	0.11286	8.38841	0.03825	0.03942	0.04251	0.03963	0.04368	0.03745
	7.94252	0.11322	8.43214	0.03866	0.03966	0.04296	0.0399	0.04395	0.0378
	7.98285	0.11257	8.47585	0.03903	0.04008	0.0433	0.04023	0.04449	0.03803
	8.02318	0.11336	8.51957	0.03958	0.04063	0.04376	0.04076	0.04498	0.03844
	8.06351	0.11301	8.56328	0.04017	0.04123	0.04433	0.04137	0.04553	0.03897
	8.10383	0.11372	8.60698	0.04084	0.04178	0.04491	0.04202	0.04604	0.03953
	8.14415	0.11449	8.65069	0.04138	0.04233	0.04554	0.04252	0.04659	0.04017
	8.18447	0.11612	8.69439	0.04192	0.04277	0.04598	0.04301	0.04711	0.04067
	8.22478	0.11687	8.7381	0.04223	0.04321	0.0464	0.04347	0.0477	0.04112
	8.26509	0.11774	8.78179	0.04293	0.04391	0.04699	0.04399	0.04839	0.04185
	8.3054	0.1177	8.82548	0.04364	0.04443	0.04764	0.04464	0.04903	0.0424
	8.3457	0.11613	8.86918	0.04431	0.04507	0.0482	0.0454	0.04951	0.04304
	8.38601	0.1173	8.91286	0.04462	0.04556	0.04873	0.04596	0.05002	0.04341
	8.4263	0.11836	8.95654	0.04513	0.04613	0.04945	0.04642	0.05056	0.04401
	8.4666	0.12021	9.00022	0.04567	0.04669	0.04997	0.04691	0.05111	0.04469
	8.50689	0.12163	9.04389	0.0464	0.0473	0.05058	0.04762	0.05195	0.04536
	8.54718	0.12104	9.08758	0.04741	0.04814	0.05139	0.04837	0.05277	0.04613
	8.58747	0.12237	9.13124	0.0481	0.04877	0.052	0.04901	0.05335	0.04679
	8.62775	0.1226	9.17491	0.0486	0.04933	0.05246	0.04961	0.05382	0.04721
	8.66803	0.12241	9.21857	0.04922	0.05003	0.05316	0.05022	0.0546	0.04793
	8.70831	0.1242	9.26223	0.04991	0.05061	0.0538	0.05076	0.05529	0.04867
	8.74858	0.12482	9.30589	0.05069	0.05113	0.05444	0.05144	0.05608	0.04944
	8.78885	0.12527	9.34954	0.0513	0.05177	0.05514	0.05204	0.05668	0.05007
	8.82912	0.12488	9.39319	0.05216	0.05274	0.05594	0.05297	0.05752	0.05081
	8.86939	0.12595	9.43684	0.05291	0.05351	0.05678	0.05362	0.05819	0.05161
	8.90965	0.12623	9.48048	0.05338	0.05383	0.05733	0.05409	0.05873	0.05204
	8.94991	0.12655	9.52412	0.05454	0.05478	0.05826	0.05519	0.05965	0.05315
	8.99016	0.12763	9.56776	0.05543	0.05569	0.05928	0.05611	0.06066	0.05404
	9.03041	0.12803	9.6114	0.05634	0.05668	0.06025	0.05702	0.06163	0.05493
	9.07066	0.12792	9.65502	0.05731	0.0577	0.06111	0.05783	0.06258	0.0558
	9.1109	0.12899	9.69865	0.05831	0.05846	0.06195	0.05848	0.0635	0.05656
	9.15115	0.12926	9.74227	0.05929	0.0594	0.06285	0.05947	0.06444	0.05763
	9.19138	0.12985	9.78589	0.06043	0.06053	0.06404	0.06051	0.0657	0.05879
	9.23162	0.12965	9.8295	0.06174	0.06182	0.0653	0.06183	0.06699	0.06004
	9.27185	0.1305	9.87311	0.06291	0.0631	0.06661	0.0631	0.06819	0.06132
	9.31208	0.13123	9.91673	0.06401	0.06408	0.06774	0.06408	0.06922	0.06217
	9.3523	0.13032	9.96032	0.06539	0.06541	0.0689	0.06531	0.07052	0.06345
	9.39252	0.13004	10.0039	0.06668	0.06644	0.07015	0.06647	0.07174	0.06467
	9.43274	0.13164	10.0475	0.06809	0.06786	0.07164	0.0679	0.07307	0.06607
	9.47296	0.13203	10.0911	0.0692	0.06895	0.07274	0.06907	0.07416	0.0672
	9.51317	0.13295	10.1347	0.07076	0.07059	0.07409	0.07054	0.07581	0.0688
	9.55338	0.13471	10.1783	0.07248	0.07207	0.07556	0.07199	0.07729	0.07041
	9.59358	0.1352	10.2219	0.07372	0.07321	0.07683	0.07309	0.07863	0.07163
	9.63378	0.1371	10.2655	0.07517	0.07463	0.07837	0.07468	0.08024	0.07309
	9.67398	0.1378	10.309	0.07622	0.07596	0.07962	0.07586	0.0815	0.07447
	9.71417	0.13788	10.3526	0.07771	0.07735	0.08108	0.07738	0.08294	0.07597
	9.75436	0.13921	10.3962	0.07932	0.07882	0.08267	0.07909	0.08449	0.07767
	9.79455	0.13921	10.4397	0.08073	0.08003	0.08383	0.08016	0.08599	0.07885
	9.83473	0.14098	10.4833	0.08197	0.08141	0.08517	0.08128	0.08746	0.08013
	9.87491	0.14213	10.5268	0.08363	0.08307	0.08704	0.08312	0.0891	0.08179
	9.91509	0.14313	10.5704	0.08464	0.08421	0.08821	0.08445	0.09031	0.08315
	9.95526	0.14494	10.614	0.08621	0.08556	0.08967	0.08599	0.09185	0.08477
	9.99543	0.14598	10.6575	0.08753	0.08691	0.09118	0.08731	0.09326	0.08621
	10.0356	0.14691	10.701	0.0894	0.08881	0.09298	0.08912	0.09513	0.08795
	10.0757	0.14851	10.7446	0.09054	0.08998	0.09414	0.09019	0.09636	0.08901
	10.1159	0.14984	10.7881	0.09199	0.09118	0.09558	0.09167	0.09791	0.09049
	10.1561	0.15224	10.8316	0.09349	0.09279	0.09707	0.09335	0.0994	0.09215
	10.1962	0.15339	10.8752	0.09458	0.0938	0.09815	0.09448	0.10066	0.09336
	10.2364	0.15476	10.9187	0.0961	0.09544	0.09974	0.0959	0.10226	0.09489
	10.2765	0.15648	10.9622	0.09716	0.09652	0.10091	0.09696	0.10351	0.09608
	10.3166	0.15818	11.0057	0.09858	0.0978	0.10234	0.09838	0.10491	0.09739
	10.3568	0.1581	11.0492	0.09949	0.09886	0.10319	0.09956	0.10609	0.09871
	10.3969	0.16083	11.0927	0.10084	0.10019	0.10452	0.10099	0.10761	0.10004
	10.437	0.16214	11.1362	0.10195	0.10128	0.1057	0.10221	0.10871	0.10121
	10.4772	0.16365	11.1797	0.1033	0.10242	0.10711	0.10336	0.11006	0.10237
	10.5173	0.166	11.2232	0.10477	0.10376	0.10859	0.10471	0.11143	0.10393
	10.5574	0.16815	11.2667	0.10607	0.10498	0.10972	0.10602	0.11289	0.10532
	10.5975	0.16895	11.3102	0.10704	0.10627	0.11108	0.10725	0.11406	0.10673
	10.6376	0.17014	11.3537	0.10797	0.10721	0.11202	0.10816	0.11505	0.10771
	10.6777	0.17199	11.3972	0.10924	0.10843	0.11328	0.10947	0.11622	0.10883
	10.7178	0.17358	11.4406	0.11069	0.10963	0.11445	0.11064	0.11749	0.11011
	10.7579	0.17549	11.4841	0.11201	0.11076	0.11549	0.11189	0.11896	0.11144
	10.798	0.17716	11.5276	0.11329	0.11215	0.11682	0.11339	0.12038	0.11295
	10.8381	0.17994	11.571	0.11442	0.11322	0.1179	0.11453	0.12146	0.11409
	10.8782	0.1828	11.6145	0.11569	0.11419	0.11918	0.11566	0.1226	0.11536
	10.9183	0.18408	11.6579	0.11676	0.11524	0.12024	0.1165	0.12368	0.11647
	10.9584	0.18461	11.7014	0.11745	0.11603	0.12097	0.11722	0.12449	0.11723
	10.9984	0.18655	11.7448	0.11861	0.11732	0.12231	0.11857	0.12583	0.11855
	11.0385	0.18879	11.7883	0.11942	0.11798	0.12301	0.11935	0.12652	0.11943
	11.0786	0.19012	11.8317	0.12014	0.11852	0.12346	0.11998	0.12715	0.11985
	11.1186	0.19257	11.8751	0.12072	0.11906	0.12406	0.12055	0.12768	0.12047
	11.1587	0.19424	11.9186	0.12109	0.11966	0.12482	0.1213	0.12819	0.12132
	11.1988	0.19477	11.962	0.12163	0.12022	0.12535	0.1218	0.12866	0.12169
	11.2388	0.19622	12.0054	0.12199	0.12071	0.1259	0.12215	0.12925	0.12228
	11.2788	0.19748	12.0488	0.12247	0.1211	0.12611	0.12246	0.12966	0.12252
	11.3189	0.20028	12.0922	0.12294	0.12153	0.12647	0.12272	0.12996	0.12279
	11.3589	0.20236	12.1356	0.12341	0.12183	0.12694	0.12327	0.13033	0.12323
	11.399	0.20497	12.179	0.12421	0.12247	0.12766	0.12403	0.13091	0.124
	11.439	0.20666	12.2224	0.12449	0.1229	0.12792	0.12424	0.13103	0.12435
	11.479	0.20809	12.2658	0.1254	0.12379	0.12868	0.12496	0.13179	0.12492
	11.519	0.20973	12.3092	0.12591	0.1242	0.12919	0.12528	0.13239	0.12548
	11.559	0.21165	12.3526	0.12692	0.12498	0.1299	0.12605	0.1331	0.12607
	11.5991	0.21417	12.396	0.12763	0.12564	0.13061	0.12691	0.13389	0.12669
	11.6391	0.21464	12.4393	0.12815	0.12608	0.13125	0.1274	0.13432	0.12747
	11.6791	0.21709	12.4827	0.12912	0.12681	0.13187	0.12817	0.13498	0.12816
	11.7191	0.21924	12.5261	0.13025	0.12776	0.13288	0.12907	0.13592	0.12908
	11.7591	0.22041	12.5694	0.13106	0.12884	0.1336	0.12965	0.13674	0.12985
	11.7991	0.22171	12.6128	0.132	0.12958	0.1344	0.13043	0.13753	0.13063
	11.8391	0.22194	12.6561	0.13273	0.13033	0.13498	0.13108	0.138	0.1312
	11.879	0.22353	12.6995	0.13374	0.13143	0.13623	0.13204	0.13908	0.13219
	11.919	0.22562	12.7428	0.13454	0.13204	0.13689	0.1328	0.13977	0.13308
	11.959	0.22543	12.7862	0.13527	0.13293	0.13757	0.13365	0.14055	0.13373
	11.999	0.22463	12.8295	0.13648	0.13413	0.13871	0.13464	0.14165	0.13469
	12.0389	0.22567	12.8728	0.13721	0.13464	0.13953	0.13532	0.14236	0.13533
	12.0789	0.22603	12.9162	0.13861	0.13564	0.14047	0.13652	0.14347	0.13639
	12.1189	0.22676	12.9595	0.13943	0.13639	0.14127	0.13731	0.14421	0.13723
	12.1588	0.2271	13.0028	0.14077	0.13775	0.14241	0.1383	0.14546	0.13845
	12.1988	0.22852	13.0461	0.14142	0.13833	0.14302	0.13881	0.14606	0.13899
	12.2387	0.22929	13.0894	0.14237	0.1394	0.14428	0.13996	0.147	0.14045
	12.2786	0.22991	13.1327	0.1433	0.14035	0.14498	0.1406	0.14787	0.14119
	12.3186	0.23092	13.176	0.14438	0.14119	0.14588	0.14151	0.14881	0.14197
	12.3585	0.23213	13.2193	0.14513	0.14178	0.14658	0.14236	0.14959	0.14287
	12.3984	0.23518	13.2626	0.14591	0.14257	0.1474	0.14329	0.15059	0.14364
	12.4384	0.23493	13.3059	0.1467	0.14359	0.14828	0.14419	0.15128	0.14453
	12.4783	0.23722	13.3491	0.14745	0.14416	0.14902	0.14481	0.1519	0.14509
	12.5182	0.23806	13.3924	0.14778	0.14442	0.1494	0.14506	0.1524	0.14555
	12.5581	0.2388	13.4357	0.14853	0.14518	0.15012	0.14577	0.15301	0.14635
	12.598	0.24077	13.4789	0.14894	0.1456	0.15057	0.14622	0.15352	0.14672
	12.6379	0.24257	13.5222	0.1495	0.1462	0.15094	0.14666	0.15391	0.14721
	12.6778	0.24226	13.5655	0.14993	0.14665	0.15148	0.1473	0.15431	0.14757
	12.7177	0.24327	13.6087	0.15046	0.14713	0.15213	0.14772	0.15469	0.14812
	12.7576	0.24545	13.6519	0.1511	0.14787	0.1528	0.14841	0.15528	0.14871
	12.7975	0.24759	13.6952	0.15116	0.148	0.15279	0.14843	0.15551	0.14883
	12.8373	0.24887	13.7384	0.15183	0.14854	0.15331	0.14901	0.15614	0.14945
	12.8772	0.25043	13.7816	0.1518	0.14852	0.15337	0.14898	0.15606	0.14947
	12.9171	0.2508	13.8249	0.15217	0.14878	0.15375	0.14936	0.15626	0.14968
	12.9569	0.25174	13.8681	0.15271	0.1492	0.15426	0.14974	0.15664	0.14996
	12.9968	0.25386	13.9113	0.1531	0.14938	0.15437	0.15006	0.15705	0.15029
	13.0367	0.25538	13.9545	0.15306	0.1493	0.1543	0.1501	0.15683	0.15024
	13.0765	0.25678	13.9977	0.15334	0.14965	0.15454	0.15017	0.15703	0.15037
	13.1164	0.25863	14.0409	0.15392	0.15005	0.15496	0.15058	0.15744	0.15076
	13.1562	0.25948	14.0841	0.15375	0.14991	0.15484	0.15043	0.15724	0.15056
	13.196	0.25969	14.1273	0.15372	0.1499	0.15475	0.15051	0.1572	0.15047
	13.2359	0.25894	14.1705	0.15403	0.15025	0.15495	0.15083	0.15746	0.15056
	13.2757	0.25939	14.2136	0.15401	0.15012	0.15503	0.15073	0.15736	0.15061
	13.3155	0.2604	14.2568	0.15407	0.15005	0.15495	0.15063	0.15726	0.15055
	13.3553	0.26216	14.3	0.15405	0.15003	0.15484	0.15056	0.15729	0.15075
	13.3951	0.26257	14.3432	0.15409	0.15019	0.15491	0.15051	0.15728	0.15081
	13.4349	0.26306	14.3863	0.15431	0.15028	0.15496	0.15051	0.15744	0.15085
	13.4748	0.26436	14.4295	0.15396	0.15014	0.15486	0.15044	0.15731	0.15076
	13.5145	0.26545	14.4726	0.15403	0.15003	0.15475	0.15036	0.15712	0.15067
	13.5543	0.26454	14.5158	0.15396	0.14969	0.1546	0.15024	0.15701	0.15013
	13.5941	0.26628	14.5589	0.1542	0.14977	0.15471	0.15039	0.15711	0.15036
	13.6339	0.2678	14.602	0.15404	0.14978	0.15452	0.15017	0.15699	0.15015
	13.6737	0.26872	14.6452	0.15374	0.14955	0.15424	0.14978	0.15676	0.1498
	13.7135	0.26738	14.6883	0.15378	0.14948	0.15428	0.14971	0.15654	0.14975
	13.7532	0.26858	14.7314	0.15363	0.14945	0.15425	0.14963	0.15644	0.14969
	13.793	0.2674	14.7745	0.15379	0.14948	0.15406	0.14948	0.15622	0.14963
	13.8328	0.26723	14.8176	0.15388	0.1492	0.15386	0.14943	0.15608	0.14959
	13.8725	0.2671	14.8607	0.15405	0.14922	0.15377	0.14928	0.15613	0.14932
	13.9123	0.26835	14.9038	0.15393	0.14922	0.15372	0.14917	0.15593	0.14911
	13.952	0.26765	14.9469	0.15401	0.1493	0.15385	0.14923	0.156	0.14925
	13.9917	0.26845	14.99	0.15426	0.14949	0.15398	0.14932	0.15618	0.14955
	14.0315	0.26909	15.0331	0.15437	0.14952	0.15404	0.14927	0.15617	0.14971
	14.0712	0.26956	15.0761	0.15448	0.14961	0.15413	0.14935	0.15626	0.14983
	14.1109	0.26916	15.1192	0.15489	0.14982	0.15434	0.14946	0.15642	0.14983
	14.1506	0.26753	15.1623	0.15508	0.14979	0.1543	0.14946	0.15644	0.15004
	14.1904	0.26756	15.2053	0.15524	0.14996	0.15428	0.14966	0.15643	0.15009
	14.2301	0.26837	15.2484	0.15534	0.15005	0.15447	0.14983	0.15663	0.15008
	14.2698	0.26929	15.2914	0.15572	0.15034	0.15462	0.1501	0.15674	0.15035
	14.3095	0.26822	15.3345	0.15536	0.15028	0.1545	0.14985	0.15658	0.15028
	14.3492	0.26734	15.3775	0.15565	0.15038	0.15459	0.14979	0.15659	0.15052
	14.3888	0.26673	15.4206	0.15609	0.15051	0.15472	0.14998	0.15681	0.1506
	14.4285	0.26706	15.4636	0.15643	0.15077	0.15507	0.15035	0.15714	0.15111
	14.4682	0.26665	15.5066	0.1568	0.15092	0.15532	0.15045	0.15726	0.15141
	14.5079	0.26673	15.5496	0.15658	0.15073	0.15498	0.15021	0.15689	0.15121
	14.5475	0.26636	15.5926	0.15627	0.15054	0.15459	0.14983	0.15654	0.15073
	14.5872	0.26709	15.6356	0.15586	0.15011	0.15415	0.14933	0.15612	0.15008
	14.6269	0.26643	15.6786	0.15541	0.14956	0.15354	0.14878	0.1555	0.14957
	14.6665	0.26567	15.7216	0.15524	0.14942	0.15343	0.1486	0.15533	0.1494
	14.7062	0.26649	15.7646	0.15519	0.14915	0.15324	0.14835	0.15524	0.14933
	14.7458	0.26599	15.8076	0.15539	0.14918	0.15321	0.1482	0.15517	0.14928
	14.7855	0.26635	15.8506	0.15556	0.14925	0.15328	0.14819	0.15528	0.14933
	14.8251	0.26529	15.8935	0.15597	0.1496	0.15332	0.14841	0.15539	0.1494
	14.8647	0.26571	15.9365	0.1567	0.15002	0.1538	0.14865	0.15573	0.14979
	14.9043	0.26536	15.9794	0.15694	0.15017	0.15403	0.14879	0.15593	0.15017
	14.9439	0.26493	16.0224	0.15776	0.1507	0.15449	0.14964	0.15655	0.15104
	14.9836	0.2658	16.0653	0.15751	0.15058	0.15433	0.14969	0.15655	0.15117
	15.0232	0.26543	16.1083	0.15707	0.15055	0.15438	0.14972	0.15658	0.15123
	15.0628	0.26542	16.1512	0.15591	0.14983	0.15377	0.14923	0.15587	0.15053
	15.1024	0.26604	16.1942	0.1548	0.1488	0.15294	0.14853	0.15493	0.14967
	15.1419	0.26681	16.2371	0.15372	0.14766	0.15184	0.14743	0.15372	0.14868
	15.1815	0.26649	16.28	0.1524	0.14628	0.15072	0.14607	0.15248	0.14732
	15.2211	0.26665	16.3229	0.1515	0.14545	0.14977	0.145	0.15148	0.14629
	15.2607	0.2654	16.3658	0.15031	0.14443	0.14849	0.14375	0.15016	0.14492
	15.3003	0.266	16.4087	0.14907	0.14336	0.14751	0.14258	0.14903	0.14377
	15.3398	0.26471	16.4516	0.14833	0.14255	0.14662	0.14178	0.14815	0.14273
	15.3794	0.26245	16.4945	0.1474	0.14165	0.14576	0.14087	0.14719	0.14175
	15.4189	0.26199	16.5374	0.14663	0.14093	0.14497	0.14009	0.14637	0.14083
	15.4585	0.26264	16.5803	0.14587	0.13994	0.14394	0.1393	0.14532	0.13983
	15.498	0.26312	16.6231	0.14469	0.13847	0.14295	0.13807	0.14417	0.1388
	15.5375	0.26258	16.666	0.14368	0.1376	0.142	0.13706	0.14306	0.13784
	15.5771	0.26302	16.7089	0.14278	0.13675	0.14097	0.13612	0.14211	0.13684
	15.6166	0.26273	16.7517	0.14199	0.13608	0.14018	0.13535	0.14138	0.13605
	15.6561	0.26317	16.7946	0.14162	0.1357	0.13964	0.13476	0.14074	0.13549
	15.6956	0.26291	16.8374	0.14128	0.13531	0.13912	0.13434	0.14017	0.13505
	15.7351	0.26438	16.8803	0.1408	0.13481	0.13864	0.1338	0.13976	0.13456
	15.7746	0.26412	16.9231	0.13991	0.13401	0.13784	0.13305	0.13909	0.1336
	15.8141	0.26421	16.9659	0.13928	0.13327	0.13724	0.13244	0.13818	0.13295
	15.8536	0.26481	17.0087	0.13857	0.13247	0.13645	0.13169	0.13736	0.13213
	15.8931	0.26387	17.0515	0.1379	0.13201	0.13576	0.13107	0.1368	0.13145
	15.9326	0.26511	17.0943	0.13744	0.13142	0.13508	0.13051	0.13623	0.13097
	15.9721	0.26607	17.1371	0.13684	0.13061	0.1344	0.12985	0.13544	0.13031
	16.0115	0.26699	17.1799	0.13624	0.13025	0.13383	0.12929	0.13489	0.12968
	16.051	0.26532	17.2227	0.13569	0.12962	0.13312	0.12866	0.13413	0.1292
	16.0905	0.26328	17.2655	0.13501	0.12897	0.13261	0.128	0.13353	0.12856
	16.1299	0.26274	17.3083	0.13439	0.12844	0.13196	0.12748	0.13297	0.12793
	16.1694	0.26105	17.3511	0.13378	0.12778	0.1311	0.12666	0.13233	0.12713
	16.2088	0.25834	17.3938	0.13342	0.12731	0.13074	0.12605	0.13179	0.12679
	16.2482	0.25682	17.4366	0.133	0.12688	0.13032	0.12569	0.13133	0.12647
	16.2877	0.25444	17.4793	0.13244	0.12629	0.12966	0.1251	0.13075	0.12579
	16.3271	0.2521	17.5221	0.13178	0.12564	0.12901	0.12447	0.13022	0.12515
	16.3665	0.25125	17.5648	0.13122	0.12506	0.12839	0.12396	0.12965	0.12467
	16.4059	0.24956	17.6075	0.13066	0.12446	0.12777	0.12324	0.12888	0.12409
	16.4453	0.24748	17.6503	0.13002	0.12401	0.12732	0.1227	0.1283	0.12355
	16.4847	0.24557	17.693	0.12927	0.12325	0.12666	0.12195	0.12766	0.12271
	16.5241	0.24271	17.7357	0.12883	0.12268	0.12613	0.12149	0.12722	0.12221
	16.5635	0.24245	17.7784	0.12844	0.12216	0.12556	0.12093	0.12669	0.12175
	16.6029	0.24177	17.8211	0.12804	0.12174	0.12506	0.12037	0.12629	0.12115
	16.6423	0.23942	17.8638	0.12794	0.12167	0.12486	0.12004	0.12614	0.12084
	16.6816	0.23885	17.9065	0.12827	0.12158	0.12457	0.11974	0.12597	0.12048
	16.721	0.23804	17.9492	0.12901	0.12196	0.12475	0.11972	0.12628	0.12047
	16.7604	0.23655	17.9919	0.131	0.12292	0.12547	0.12015	0.12735	0.121
	16.7997	0.23455	18.0345	0.13468	0.12513	0.12735	0.12143	0.12961	0.12219
	16.8391	0.23366	18.0772	0.14081	0.12921	0.13058	0.12397	0.13367	0.12465
	16.8784	0.23316	18.1199	0.15038	0.13587	0.13601	0.12841	0.14026	0.12896
	16.9177	0.23147	18.1625	0.16258	0.14522	0.14407	0.1355	0.14949	0.13593
	16.9571	0.23011	18.2052	0.17513	0.15618	0.1538	0.14558	0.16024	0.14605
	16.9964	0.22981	18.2478	0.18366	0.16497	0.16247	0.15628	0.16954	0.15784
	17.0357	0.23001	18.2904	0.18493	0.16858	0.16774	0.16415	0.17447	0.16853
	17.075	0.22675	18.3331	0.17841	0.16591	0.16795	0.16658	0.1739	0.17445
	17.1143	0.22669	18.3757	0.16672	0.15833	0.16319	0.16275	0.16812	0.17276
	17.1536	0.22615	18.4183	0.15353	0.14827	0.15508	0.15454	0.15891	0.16447
	17.1929	0.22556	18.4609	0.14192	0.13781	0.14541	0.14394	0.14829	0.15264
	17.2322	0.22454	18.5035	0.1332	0.12909	0.13626	0.13389	0.13842	0.14083
	17.2715	0.22353	18.5461	0.12685	0.12226	0.12863	0.12548	0.13028	0.1306
	17.3108	0.22342	18.5887	0.12247	0.11755	0.1229	0.11943	0.12436	0.12305
	17.35	0.22248	18.6313	0.11938	0.1141	0.11865	0.11503	0.12009	0.11788
	17.3893	0.22164	18.6738	0.11718	0.1117	0.1158	0.11191	0.11699	0.11409
	17.4286	0.22104	18.7164	0.11527	0.1097	0.11348	0.10968	0.11458	0.11128
	17.4678	0.22013	18.759	0.1136	0.1081	0.11152	0.10785	0.1127	0.10897
	17.5071	0.21923	18.8015	0.11218	0.10678	0.11005	0.10619	0.11107	0.10725
	17.5463	0.21892	18.8441	0.11124	0.10577	0.10888	0.10501	0.10991	0.10592
	17.5855	0.21853	18.8866	0.11042	0.1049	0.10782	0.10395	0.1088	0.10477
	17.6248	0.21799	18.9291	0.10957	0.10406	0.10691	0.10292	0.10786	0.10381
	17.664	0.21702	18.9717	0.10898	0.10341	0.10606	0.10219	0.10709	0.10303
	17.7032	0.21672	19.0142	0.10837	0.10275	0.10532	0.10162	0.10632	0.10215
	17.7424	0.21617	19.0567	0.1077	0.10222	0.10482	0.10113	0.10569	0.10153
	17.7816	0.21644	19.0992	0.10714	0.1016	0.10428	0.10055	0.10525	0.10108
	17.8208	0.21638	19.1417	0.10667	0.10104	0.10369	0.0999	0.10472	0.10061
	17.86	0.21663	19.1842	0.1063	0.10066	0.10322	0.09943	0.10426	0.10027
	17.8992	0.21864	19.2267	0.10592	0.1002	0.10285	0.09901	0.10383	0.0998
	17.9383	0.22229	19.2692	0.10566	0.09998	0.10247	0.09859	0.10349	0.09939
	17.9775	0.22738	19.3117	0.10548	0.09969	0.10222	0.09821	0.10319	0.09905
	18.0167	0.2362	19.3541	0.10536	0.09946	0.10191	0.09798	0.10293	0.09891
	18.0558	0.2493	19.3966	0.10538	0.09933	0.10166	0.09776	0.1028	0.09871
	18.095	0.27002	19.4391	0.10572	0.09941	0.10179	0.09779	0.10291	0.09883
	18.1342	0.29927	19.4815	0.10624	0.09967	0.102	0.09786	0.10325	0.09903
	18.1733	0.33709	19.5239	0.10684	0.10017	0.10238	0.09809	0.10369	0.09943
	18.2124	0.37514	19.5664	0.10804	0.10089	0.103	0.09866	0.10456	0.10021
	18.2516	0.40339	19.6088	0.10956	0.10183	0.10379	0.09947	0.1056	0.10113
	18.2907	0.40506	19.6512	0.11124	0.10333	0.10491	0.10054	0.10695	0.10231
	18.3298	0.38249	19.6937	0.11318	0.10487	0.1065	0.10198	0.10872	0.10391
	18.3689	0.34444	19.7361	0.11486	0.10633	0.10782	0.10332	0.11036	0.10564
	18.408	0.30516	19.7785	0.11633	0.10783	0.1093	0.10492	0.11182	0.10755
	18.4471	0.27334	19.8209	0.11734	0.10903	0.11053	0.10632	0.11319	0.1094
	18.4862	0.25076	19.8633	0.11785	0.10953	0.11136	0.10732	0.11412	0.11075
	18.5253	0.23552	19.9056	0.11811	0.10992	0.11202	0.10806	0.11474	0.11204
	18.5643	0.22463	19.948	0.11805	0.10988	0.11223	0.10835	0.11507	0.11285
	18.6034	0.21605	19.9904	0.11801	0.10988	0.11233	0.10845	0.11528	0.11324
	18.6425	0.21047	20.0327	0.11764	0.10979	0.11213	0.10845	0.1151	0.11324
	18.6815	0.20522	20.0751	0.11729	0.10939	0.11178	0.10817	0.11474	0.11293
	18.7206	0.20079	20.1174	0.11696	0.10908	0.11159	0.10784	0.11452	0.11276
	18.7596	0.19782	20.1598	0.11645	0.10856	0.1112	0.10757	0.1142	0.11227
	18.7987	0.1953	20.2021	0.11583	0.10808	0.11089	0.10727	0.11386	0.11176
	18.8377	0.19433	20.2444	0.11498	0.1076	0.11052	0.10683	0.11337	0.11117
	18.8767	0.19432	20.2867	0.114	0.10693	0.10988	0.1062	0.11257	0.11043
	18.9157	0.19492	20.329	0.11304	0.10605	0.10898	0.10551	0.11175	0.10955
	18.9548	0.19229	20.3713	0.11225	0.10519	0.1082	0.10478	0.11077	0.1086
	18.9938	0.18941	20.4137	0.11124	0.10444	0.10735	0.10389	0.10977	0.10748
	19.0328	0.18916	20.4559	0.11029	0.10352	0.10651	0.10292	0.1088	0.10639
	19.0718	0.18787	20.4982	0.10935	0.10272	0.1055	0.10193	0.10784	0.10533
	19.1107	0.18693	20.5405	0.10852	0.10193	0.10467	0.10107	0.10693	0.10431
	19.1497	0.1868	20.5828	0.10768	0.10105	0.10384	0.10019	0.106	0.10343
	19.1887	0.18593	20.625	0.10715	0.10053	0.10326	0.09961	0.10532	0.10277
	19.2277	0.1857	20.6673	0.10673	0.10004	0.10271	0.09905	0.10463	0.10211
	19.2666	0.18543	20.7095	0.10639	0.09963	0.10208	0.09848	0.10404	0.10145
	19.3056	0.18493	20.7518	0.10622	0.09929	0.10167	0.09811	0.10358	0.10101
	19.3445	0.18388	20.794	0.10609	0.09915	0.1014	0.09778	0.10335	0.10067
	19.3834	0.18374	20.8362	0.10619	0.09912	0.10137	0.09771	0.10317	0.10053
	19.4224	0.18432	20.8784	0.10622	0.0992	0.10131	0.09757	0.10309	0.10051
	19.4613	0.1857	20.9206	0.10662	0.09945	0.10146	0.09764	0.10322	0.10064
	19.5002	0.18696	20.9629	0.10711	0.0998	0.10165	0.09785	0.10359	0.10101
	19.5391	0.18799	21.0051	0.10756	0.10007	0.10192	0.09798	0.10387	0.10137
	19.578	0.19017	21.0472	0.10831	0.10061	0.1024	0.09848	0.10438	0.10191
	19.6169	0.19299	21.0894	0.10943	0.10145	0.10311	0.09907	0.10505	0.10269
	19.6558	0.19666	21.1316	0.1105	0.10228	0.10378	0.09971	0.10582	0.10355
	19.6947	0.20099	21.1738	0.11163	0.1032	0.10461	0.10059	0.10667	0.10464
	19.7336	0.20445	21.2159	0.11319	0.10432	0.10563	0.10144	0.10783	0.10589
	19.7725	0.20679	21.2581	0.11488	0.10563	0.10694	0.10265	0.1091	0.10743
	19.8113	0.20884	21.3002	0.11674	0.10711	0.10822	0.10393	0.11068	0.10904
	19.8502	0.2105	21.3424	0.11861	0.10866	0.10972	0.10538	0.1123	0.11084
	19.889	0.21028	21.3845	0.1209	0.11042	0.11152	0.10699	0.11416	0.11289
	19.9279	0.20857	21.4266	0.12346	0.11246	0.11333	0.10885	0.11637	0.11515
	19.9667	0.20719	21.4687	0.12624	0.11468	0.1154	0.11078	0.1185	0.11764
	20.0056	0.20543	21.5108	0.12917	0.11706	0.11782	0.11306	0.12116	0.1204
	20.0444	0.20389	21.5529	0.13256	0.11991	0.12046	0.11553	0.12407	0.12331
	20.0832	0.20122	21.595	0.13637	0.12284	0.12337	0.11817	0.12726	0.12663
	20.122	0.19999	21.6371	0.14054	0.12618	0.12658	0.12116	0.13088	0.13023
	20.1608	0.19818	21.6792	0.14504	0.12984	0.13007	0.12446	0.13467	0.13407
	20.1996	0.19676	21.7213	0.14994	0.13384	0.13381	0.12812	0.13895	0.13856
	20.2384	0.19583	21.7633	0.15568	0.13841	0.13805	0.13226	0.14374	0.14351
	20.2772	0.19521	21.8054	0.16209	0.14353	0.1428	0.13685	0.14913	0.14897
	20.316	0.19351	21.8474	0.1694	0.14921	0.14829	0.14209	0.15528	0.15539
	20.3547	0.19174	21.8895	0.17766	0.15557	0.15438	0.14789	0.16225	0.16239
	20.3935	0.18991	21.9315	0.18679	0.16276	0.16114	0.15463	0.16997	0.17044
	20.4322	0.18945	21.9735	0.19666	0.17071	0.16865	0.16186	0.17848	0.17937
	20.471	0.18976	22.0156	0.20646	0.17908	0.17676	0.16988	0.18753	0.18896
	20.5097	0.18777	22.0576	0.21606	0.1876	0.18538	0.17834	0.19688	0.19899
	20.5485	0.1884	22.0996	0.22456	0.19582	0.19379	0.1871	0.20614	0.209
	20.5872	0.18895	22.1416	0.23139	0.20298	0.2015	0.19514	0.21461	0.21797
	20.6259	0.18804	22.1836	0.23598	0.20842	0.20792	0.20212	0.22156	0.22517
	20.6646	0.18779	22.2256	0.23829	0.2119	0.21259	0.2073	0.22662	0.22993
	20.7033	0.18788	22.2675	0.23891	0.21378	0.21567	0.21071	0.22989	0.23303
	20.742	0.18825	22.3095	0.23941	0.21467	0.21735	0.21254	0.2317	0.23487
	20.7807	0.18957	22.3515	0.23981	0.21484	0.21804	0.21306	0.23249	0.23537
	20.8194	0.1903	22.3934	0.24066	0.21505	0.21866	0.21309	0.23296	0.23532
	20.8581	0.19047	22.4353	0.24238	0.21616	0.21948	0.21357	0.23373	0.23607
	20.8968	0.19256	22.4773	0.24425	0.21746	0.22058	0.2145	0.23512	0.23763
	20.9354	0.19377	22.5192	0.24564	0.21888	0.22181	0.21614	0.23655	0.23988
	20.9741	0.19516	22.5611	0.24519	0.21937	0.22263	0.21768	0.23718	0.24216
	21.0127	0.19708	22.603	0.2425	0.21825	0.22216	0.21824	0.23649	0.24344
	21.0514	0.19813	22.645	0.23787	0.21558	0.2204	0.21723	0.23451	0.243
	21.09	0.20058	22.6868	0.23189	0.21135	0.21732	0.21448	0.23088	0.24039
	21.1286	0.20326	22.7287	0.22504	0.20611	0.21285	0.21033	0.22602	0.23555
	21.1672	0.2057	22.7706	0.21837	0.20042	0.20772	0.2052	0.22049	0.22964
	21.2059	0.20816	22.8125	0.21149	0.19462	0.20205	0.19954	0.21437	0.223
	21.2445	0.20988	22.8544	0.20519	0.18907	0.19659	0.19396	0.20842	0.21617
	21.2831	0.21291	22.8962	0.1987	0.18357	0.19108	0.18832	0.20234	0.20935
	21.3217	0.21654	22.9381	0.19194	0.17788	0.18544	0.18284	0.19608	0.20244
	21.3602	0.22046	22.9799	0.18533	0.17219	0.17967	0.17718	0.1898	0.19549
	21.3988	0.22374	23.0218	0.17869	0.16658	0.17413	0.17165	0.1835	0.18857
	21.4374	0.22751	23.0636	0.17209	0.16086	0.16856	0.1659	0.17705	0.18143
	21.4759	0.23257	23.1054	0.16553	0.15527	0.16281	0.16001	0.17072	0.17432
	21.5145	0.23681	23.1472	0.1593	0.14961	0.15702	0.15417	0.16445	0.16729
	21.553	0.24177	23.189	0.15366	0.14434	0.15154	0.14874	0.15834	0.16055
	21.5916	0.2479	23.2308	0.1484	0.1394	0.14616	0.14332	0.15232	0.15415
	21.6301	0.25502	23.2726	0.14379	0.13497	0.14129	0.13832	0.14718	0.14841
	21.6686	0.26077	23.3144	0.13975	0.13106	0.13701	0.13385	0.14249	0.14323
	21.7072	0.26797	23.3561	0.13654	0.12776	0.13323	0.12982	0.13832	0.13872
	21.7457	0.27719	23.3979	0.13381	0.12488	0.12981	0.12634	0.13465	0.13472
	21.7842	0.28836	23.4397	0.13177	0.12258	0.12706	0.12354	0.13178	0.13141
	21.8227	0.29919	23.4814	0.1305	0.12103	0.12498	0.1213	0.12958	0.12895
	21.8612	0.30995	23.5232	0.12968	0.11989	0.12337	0.11939	0.12801	0.12684
	21.8996	0.32193	23.5649	0.12947	0.11931	0.12243	0.11835	0.12712	0.12544
	21.9381	0.33524	23.6066	0.12961	0.11899	0.12188	0.11762	0.12637	0.12441
	21.9766	0.34989	23.6483	0.12995	0.11908	0.1217	0.11743	0.12616	0.12397
	22.015	0.36157	23.69	0.1301	0.11918	0.12157	0.11748	0.12625	0.12389
	22.0535	0.36908	23.7318	0.13001	0.11933	0.12165	0.1178	0.12632	0.124
	22.0919	0.37463	23.7735	0.12945	0.11908	0.12143	0.11778	0.12612	0.12392
	22.1304	0.3766	23.8151	0.12834	0.11832	0.12083	0.11754	0.12552	0.1236
	22.1688	0.37507	23.8568	0.12669	0.11729	0.1199	0.11695	0.12448	0.12297
	22.2072	0.37466	23.8985	0.12423	0.11558	0.11856	0.1158	0.12279	0.12185
	22.2456	0.37282	23.9401	0.12158	0.11367	0.1169	0.11425	0.12082	0.12023
	22.2841	0.37218	23.9818	0.11864	0.11132	0.11472	0.11213	0.11839	0.11804
	22.3224	0.37569	24.0234	0.11562	0.10871	0.11238	0.10979	0.1156	0.11552
	22.3608	0.37937	24.0651	0.11281	0.10608	0.1099	0.10739	0.11277	0.11289
	22.3992	0.38468	24.1067	0.10992	0.10354	0.10712	0.10481	0.11	0.11005
	22.4376	0.3893	24.1483	0.10752	0.10141	0.10478	0.10235	0.10747	0.10725
	22.476	0.39329	24.1899	0.10514	0.0993	0.10266	0.09996	0.10504	0.10463
	22.5143	0.39134	24.2315	0.10313	0.09732	0.10058	0.09771	0.10275	0.10224
	22.5527	0.38508	24.2731	0.10152	0.09576	0.09891	0.09593	0.10095	0.10005
	22.591	0.37553	24.3147	0.10022	0.09422	0.09734	0.0943	0.09929	0.098
	22.6294	0.36241	24.3563	0.09901	0.093	0.09598	0.09298	0.09789	0.09647
	22.6677	0.34609	24.3979	0.09796	0.09206	0.09471	0.09176	0.09657	0.09511
	22.706	0.33247	24.4394	0.09715	0.09138	0.09389	0.09077	0.09564	0.09397
	22.7443	0.31845	24.481	0.09648	0.09059	0.09304	0.08995	0.09473	0.09284
	22.7827	0.30769	24.5225	0.0958	0.08998	0.09227	0.08914	0.09406	0.09203
	22.8209	0.29633	24.5641	0.09527	0.08947	0.09172	0.0886	0.09344	0.09132
	22.8592	0.28675	24.6056	0.09476	0.08891	0.0912	0.08808	0.09282	0.09065
	22.8975	0.27631	24.6471	0.09424	0.08839	0.0907	0.08767	0.09236	0.09008
	22.9358	0.26746	24.6886	0.09358	0.08802	0.09024	0.08721	0.09189	0.08952
	22.9741	0.25975	24.7301	0.09301	0.08754	0.08975	0.08665	0.09131	0.08893
	23.0123	0.25082	24.7716	0.09256	0.08714	0.08937	0.08623	0.09083	0.08853
	23.0506	0.24351	24.8131	0.09201	0.08671	0.08881	0.08587	0.09026	0.08776
	23.0888	0.23681	24.8546	0.09154	0.08625	0.0883	0.08527	0.08976	0.08731
	23.1271	0.2306	24.8961	0.09092	0.08568	0.08774	0.08477	0.08926	0.08671
	23.1653	0.22403	24.9375	0.09031	0.08512	0.08729	0.08431	0.08872	0.08615
	23.2035	0.21964	24.979	0.08973	0.08464	0.0867	0.08378	0.08812	0.08561
	23.2418	0.21732	25.0204	0.08916	0.08414	0.08623	0.08321	0.08747	0.08484
	23.28	0.21341	25.0619	0.08863	0.08364	0.08569	0.08273	0.08693	0.08435
	23.3182	0.21187	25.1033	0.08815	0.08329	0.08526	0.0823	0.08649	0.08387
	23.3564	0.20964	25.1447	0.08789	0.08291	0.08493	0.08193	0.08615	0.08345
	23.3945	0.21002	25.1862	0.08761	0.08248	0.08452	0.08147	0.08583	0.08299
	23.4327	0.20991	25.2275	0.08729	0.08223	0.08419	0.08114	0.08545	0.08268
	23.4709	0.21121	25.2689	0.08692	0.08186	0.08393	0.0808	0.08502	0.08228
	23.509	0.21281	25.3103	0.08666	0.08166	0.08356	0.08053	0.08468	0.08187
	23.5472	0.21473	25.3517	0.08641	0.08142	0.08337	0.08028	0.0844	0.08163
	23.5853	0.21572	25.3931	0.08618	0.08121	0.08311	0.08016	0.08418	0.08147
	23.6235	0.21747	25.4344	0.08596	0.08105	0.08285	0.07989	0.0839	0.08125
	23.6616	0.21997	25.4758	0.08572	0.0808	0.08273	0.07971	0.08369	0.08101
	23.6997	0.22063	25.5171	0.08555	0.08055	0.08252	0.07958	0.08348	0.08076
	23.7379	0.22012	25.5585	0.08532	0.08035	0.08236	0.07936	0.08332	0.0806
	23.776	0.21881	25.5998	0.08531	0.08032	0.08221	0.07913	0.08319	0.08045
	23.8141	0.21492	25.6411	0.08525	0.08031	0.08212	0.07898	0.08304	0.08041
	23.8522	0.21082	25.6824	0.08522	0.08039	0.08205	0.07897	0.08301	0.08025
	23.8902	0.20708	25.7237	0.08521	0.08028	0.08191	0.07889	0.08297	0.08016
	23.9283	0.20367	25.765	0.08516	0.08022	0.08192	0.07884	0.08293	0.08012
	23.9664	0.19912	25.8063	0.0851	0.0801	0.08183	0.07878	0.0828	0.07995
	24.0044	0.19327	25.8476	0.08511	0.08013	0.08187	0.07883	0.08286	0.07995
	24.0425	0.18948	25.8889	0.08513	0.08008	0.08188	0.07884	0.08283	0.08005
	24.0805	0.18604	25.9301	0.08509	0.08008	0.08191	0.0788	0.08279	0.07997
	24.1186	0.18418	25.9714	0.08518	0.08013	0.08189	0.07882	0.08288	0.07999
	24.1566	0.18135	26.0126	0.08533	0.08018	0.08187	0.07888	0.08294	0.08008
	24.1946	0.17839	26.0539	0.08528	0.08023	0.08195	0.07885	0.08296	0.08007
	24.2326	0.17617	26.0951	0.08529	0.08022	0.08193	0.07892	0.08294	0.08005
	24.2706	0.17485	26.1363	0.08557	0.08031	0.08207	0.07904	0.08311	0.0802
	24.3086	0.1728	26.1775	0.08576	0.08044	0.0822	0.07919	0.08324	0.08049
	24.3466	0.17078	26.2187	0.0858	0.08056	0.08226	0.07916	0.08325	0.0806
	24.3846	0.17048	26.2599	0.08608	0.08075	0.08246	0.07921	0.08349	0.08077
	24.4226	0.17033	26.3011	0.08622	0.08081	0.0826	0.07933	0.08363	0.08095
	24.4605	0.16937	26.3422	0.08649	0.08098	0.08268	0.07952	0.08382	0.08104
	24.4985	0.16748	26.3834	0.08678	0.0813	0.08291	0.07979	0.08413	0.08127
	24.5364	0.16698	26.4246	0.08705	0.08152	0.08314	0.08001	0.08436	0.08165
	24.5743	0.16698	26.4657	0.08753	0.08189	0.08345	0.08037	0.08477	0.08207
	24.6123	0.16546	26.5069	0.08791	0.0821	0.08375	0.08062	0.08494	0.0824
	24.6502	0.16436	26.548	0.08834	0.08244	0.08416	0.08091	0.08538	0.0828
	24.6881	0.16377	26.5891	0.08875	0.08291	0.0845	0.08124	0.08572	0.08319
	24.726	0.16272	26.6302	0.08929	0.08328	0.08486	0.08164	0.08617	0.08363
	24.7639	0.16269	26.6713	0.08992	0.08382	0.08542	0.082	0.08681	0.08419
	24.8018	0.16224	26.7124	0.09061	0.08444	0.0859	0.08252	0.08733	0.08484
	24.8397	0.16142	26.7535	0.09145	0.08505	0.08648	0.08302	0.08794	0.08553
	24.8776	0.15956	26.7946	0.09242	0.08572	0.08709	0.08369	0.08878	0.08628
	24.9154	0.1591	26.8356	0.09337	0.08644	0.08775	0.08426	0.08957	0.08713
	24.9533	0.15889	26.8767	0.09449	0.08738	0.08867	0.08507	0.09058	0.08817
	24.9911	0.1595	26.9178	0.09572	0.08838	0.08972	0.08584	0.0915	0.08916
	25.029	0.159	26.9588	0.09714	0.08955	0.09072	0.08689	0.09274	0.09036
	25.0668	0.15747	26.9998	0.09865	0.09073	0.09192	0.08798	0.09403	0.09179
	25.1046	0.15764	27.0408	0.10039	0.09205	0.09317	0.08917	0.09554	0.09331
	25.1424	0.1567	27.0819	0.10229	0.09359	0.09468	0.09064	0.09725	0.09508
	25.1802	0.15736	27.1229	0.10421	0.09515	0.09617	0.09206	0.09892	0.09689
	25.218	0.15801	27.1639	0.10635	0.0969	0.0978	0.09381	0.10082	0.09896
	25.2558	0.15613	27.2049	0.10827	0.09865	0.09948	0.09548	0.10275	0.10097
	25.2936	0.15549	27.2458	0.11007	0.10039	0.10121	0.09736	0.10472	0.10317
	25.3314	0.15622	27.2868	0.11177	0.10204	0.10282	0.09915	0.10645	0.10521
	25.3692	0.15581	27.3278	0.11314	0.10335	0.10433	0.10071	0.10802	0.10723
	25.4069	0.15483	27.3687	0.11398	0.10431	0.10561	0.10207	0.10943	0.10872
	25.4447	0.15498	27.4096	0.11488	0.10534	0.10691	0.10344	0.11078	0.11024
	25.4824	0.15448	27.4506	0.11531	0.10601	0.10775	0.1044	0.11175	0.11119
	25.5201	0.15429	27.4915	0.11535	0.10636	0.10831	0.10506	0.11235	0.11179
	25.5578	0.15403	27.5324	0.11516	0.10644	0.10867	0.10539	0.11265	0.11201
	25.5956	0.15391	27.5733	0.11456	0.10618	0.10875	0.10554	0.11262	0.11181
	25.6333	0.15266	27.6142	0.1137	0.10573	0.10839	0.10537	0.11226	0.1114
	25.671	0.15189	27.6551	0.11233	0.10481	0.10789	0.10473	0.11155	0.11065
	25.7087	0.15255	27.696	0.11076	0.10375	0.10694	0.10399	0.11055	0.10937
	25.7463	0.15398	27.7369	0.10936	0.10269	0.10595	0.10309	0.10943	0.10808
	25.784	0.15393	27.7777	0.10794	0.10148	0.10475	0.10192	0.10811	0.1068
	25.8217	0.15379	27.8186	0.1063	0.10006	0.1034	0.10055	0.10652	0.10523
	25.8593	0.15261	27.8594	0.10472	0.09869	0.1021	0.0991	0.10497	0.10356
	25.897	0.15312	27.9003	0.10352	0.09748	0.10088	0.09782	0.10357	0.10196
	25.9346	0.15257	27.9411	0.10231	0.09632	0.0997	0.09658	0.10215	0.10041
	25.9723	0.15264	27.9819	0.10121	0.09518	0.09847	0.09536	0.10081	0.09912
	26.0099	0.15193	28.0227	0.10009	0.09413	0.09727	0.0942	0.0996	0.09776
	26.0475	0.15192	28.0635	0.09913	0.09328	0.09627	0.09315	0.09853	0.09665
	26.0851	0.15207	28.1043	0.09833	0.09254	0.09542	0.09218	0.09743	0.09553
	26.1227	0.15267	28.1451	0.09767	0.09185	0.09467	0.09129	0.09657	0.09457
	26.1603	0.15306	28.1858	0.097	0.09116	0.09396	0.0905	0.09566	0.09372
	26.1979	0.1532	28.2266	0.09645	0.09057	0.09335	0.08984	0.095	0.09297
	26.2354	0.15314	28.2674	0.09598	0.09002	0.09273	0.08922	0.09447	0.09236
	26.273	0.15323	28.3081	0.09558	0.08963	0.09209	0.08878	0.09388	0.0918
	26.3106	0.15402	28.3488	0.09528	0.08921	0.0917	0.08839	0.09341	0.09131
	26.3481	0.15384	28.3896	0.0951	0.08895	0.09134	0.08798	0.093	0.09087
	26.3856	0.15395	28.4303	0.09484	0.08883	0.09106	0.08781	0.09263	0.09056
	26.4232	0.15502	28.471	0.09468	0.08862	0.09073	0.08754	0.0923	0.09016
	26.4607	0.15526	28.5117	0.09449	0.08843	0.09058	0.08734	0.0921	0.08991
	26.4982	0.15566	28.5524	0.09431	0.08827	0.09035	0.08713	0.09193	0.08973
	26.5357	0.15614	28.593	0.09425	0.08814	0.09018	0.08698	0.09179	0.08963
	26.5732	0.15812	28.6337	0.09419	0.08804	0.0901	0.08684	0.09171	0.08944
	26.6107	0.16284	28.6744	0.09419	0.08789	0.08997	0.08671	0.09156	0.08944
	26.6482	0.17217	28.715	0.09423	0.08795	0.08988	0.08673	0.09158	0.08949
	26.6856	0.17876	28.7557	0.09423	0.0881	0.08994	0.08673	0.09161	0.08949
	26.7231	0.1878	28.7963	0.09431	0.0881	0.08995	0.08667	0.09168	0.08947
	26.7605	0.22658	28.8369	0.09443	0.08818	0.08995	0.08671	0.09167	0.08949
	26.798	0.3118	28.8775	0.09457	0.08811	0.08996	0.08674	0.09166	0.08964
	26.8354	0.42561	28.9181	0.09462	0.0882	0.09009	0.08691	0.09193	0.0898
	26.8728	0.45667	28.9587	0.09466	0.08832	0.09014	0.08696	0.09198	0.08983
	26.9103	0.37299	28.9993	0.09454	0.08831	0.09016	0.08698	0.09196	0.08976
	26.9477	0.26404	29.0399	0.09432	0.08816	0.09017	0.08692	0.09192	0.08971
	26.9851	0.22483	29.0804	0.09404	0.08799	0.09007	0.08691	0.09181	0.08964
	27.0224	0.24263	29.121	0.09371	0.08778	0.08981	0.08684	0.09157	0.08941
	27.0598	0.24043	29.1615	0.09328	0.08754	0.08965	0.08669	0.09137	0.08916
	27.0972	0.21091	29.2021	0.0929	0.08718	0.0893	0.08637	0.09108	0.08892
	27.1346	0.19001	29.2426	0.09244	0.08674	0.08899	0.08602	0.09065	0.08848
	27.1719	0.18479	29.2831	0.09181	0.08617	0.0885	0.08552	0.09006	0.08795
	27.2093	0.18333	29.3236	0.09129	0.08575	0.08813	0.08519	0.08964	0.08747
	27.2466	0.18277	29.3641	0.09084	0.08537	0.08774	0.08464	0.08915	0.08688
	27.2839	0.18246	29.4046	0.09026	0.08491	0.08723	0.08416	0.08859	0.08628
	27.3213	0.18232	29.4451	0.0897	0.08441	0.08668	0.08372	0.08813	0.08571
	27.3586	0.1809	29.4856	0.08925	0.08401	0.08621	0.08327	0.08766	0.08528
	27.3959	0.18055	29.526	0.08887	0.08359	0.08569	0.08278	0.08723	0.08468
	27.4332	0.17944	29.5665	0.08838	0.0831	0.08524	0.08234	0.08672	0.08419
	27.4704	0.17814	29.6069	0.08793	0.08269	0.08487	0.08191	0.08615	0.08375
	27.5077	0.17681	29.6474	0.08751	0.08231	0.0845	0.08145	0.08578	0.08331
	27.545	0.17399	29.6878	0.08715	0.08185	0.08417	0.08109	0.08534	0.08293
	27.5822	0.17159	29.7282	0.08674	0.08156	0.08368	0.08071	0.08493	0.08244
	27.6195	0.1686	29.7686	0.08645	0.08129	0.08344	0.08039	0.08469	0.08209
	27.6567	0.16739	29.809	0.08621	0.08106	0.08317	0.08007	0.08437	0.08173
	27.694	0.16653	29.8494	0.08591	0.08079	0.08283	0.07982	0.08407	0.08152
	27.7312	0.16508	29.8898	0.08589	0.08067	0.08269	0.07961	0.08394	0.08127
	27.7684	0.16278	29.9301	0.08574	0.08054	0.08251	0.07948	0.08374	0.08099
	27.8056	0.16211	29.9705	0.08558	0.0803	0.08229	0.07926	0.08353	0.0808
	27.8428	0.16148	30.0108	0.08563	0.08028	0.08222	0.07915	0.08342	0.08079
	27.88	0.1604	30.0512	0.08555	0.08019	0.08204	0.079	0.08336	0.08061
	27.9172	0.15896	30.0915	0.0858	0.08029	0.08207	0.07906	0.08344	0.08064
	27.9544	0.15718	30.1318	0.08599	0.08031	0.08209	0.07908	0.08348	0.08075
	27.9915	0.15656	30.1721	0.08623	0.08052	0.08221	0.07912	0.08374	0.08087
	28.0287	0.15594	30.2124	0.08648	0.08063	0.08236	0.07922	0.08387	0.08093
	28.0658	0.15638	30.2527	0.08688	0.08083	0.08255	0.07936	0.08412	0.08113
	28.1029	0.15606	30.293	0.08731	0.08122	0.08287	0.07962	0.08448	0.08139
	28.1401	0.15555	30.3333	0.08767	0.08155	0.08306	0.07984	0.0848	0.08172
	28.1772	0.155	30.3735	0.08811	0.0819	0.08348	0.08023	0.0852	0.08217
	28.2143	0.15422	30.4138	0.08835	0.0822	0.08374	0.08059	0.0855	0.08253
	28.2514	0.15405	30.454	0.0883	0.08219	0.08392	0.08088	0.08567	0.08276
	28.2885	0.1545	30.4942	0.08826	0.08224	0.08405	0.08117	0.08585	0.08305
	28.3255	0.15441	30.5344	0.08772	0.082	0.08388	0.08114	0.08569	0.08308
	28.3626	0.15497	30.5747	0.08701	0.08157	0.0836	0.08092	0.08535	0.08307
	28.3997	0.15433	30.6149	0.08607	0.08097	0.08312	0.08066	0.08478	0.08275
	28.4367	0.15386	30.6551	0.08518	0.0803	0.08259	0.08014	0.08416	0.08231
	28.4738	0.15359	30.6952	0.08432	0.0796	0.08204	0.07954	0.08355	0.08172
	28.5108	0.15379	30.7354	0.08343	0.07878	0.08129	0.07871	0.08276	0.08081
	28.5478	0.1537	30.7756	0.08267	0.07817	0.08057	0.07804	0.08211	0.08003
	28.5848	0.15377	30.8157	0.08197	0.07746	0.07981	0.07728	0.08135	0.07915
	28.6218	0.15388	30.8559	0.08148	0.0769	0.07916	0.07661	0.08066	0.07848
	28.6589	0.15417	30.896	0.08099	0.07636	0.07863	0.07595	0.08004	0.07777
	28.6958	0.15436	30.9361	0.08062	0.07606	0.07822	0.07535	0.07958	0.07723
	28.7328	0.15439	30.9762	0.08037	0.07571	0.07775	0.07495	0.07918	0.07668
	28.7698	0.15385	31.0163	0.08022	0.07542	0.07737	0.07464	0.07891	0.07632
	28.8068	0.1553	31.0564	0.08021	0.07521	0.07714	0.07434	0.07871	0.07603
	28.8437	0.15436	31.0965	0.08022	0.07511	0.07701	0.07419	0.07855	0.07588
	28.8806	0.15379	31.1366	0.08037	0.07517	0.07697	0.07406	0.0785	0.0758
	28.9176	0.15265	31.1766	0.08069	0.07535	0.07708	0.07411	0.07868	0.07588
	28.9545	0.15252	31.2167	0.08106	0.0756	0.07713	0.07418	0.07886	0.07605
	28.9914	0.15283	31.2568	0.08162	0.07595	0.07742	0.0745	0.07912	0.07637
	29.0283	0.15229	31.2968	0.08207	0.07625	0.07772	0.0747	0.07945	0.07665
	29.0652	0.1518	31.3368	0.08261	0.07658	0.07806	0.07505	0.07996	0.07717
	29.1021	0.15149	31.3768	0.08315	0.07704	0.07853	0.07545	0.08047	0.07764
	29.139	0.15082	31.4168	0.0835	0.0774	0.07887	0.07582	0.08083	0.07815
	29.1759	0.14976	31.4568	0.08388	0.07778	0.07917	0.07635	0.08124	0.07871
	29.2127	0.14945	31.4968	0.08419	0.07804	0.07946	0.07668	0.08152	0.07912
	29.2496	0.14872	31.5368	0.08461	0.07835	0.07986	0.0771	0.08205	0.07977
	29.2864	0.14805	31.5767	0.08494	0.07858	0.08003	0.07727	0.08231	0.08024
	29.3233	0.14669	31.6167	0.08536	0.07879	0.08035	0.07754	0.08263	0.08073
	29.3601	0.14579	31.6566	0.08581	0.07916	0.08067	0.07788	0.0831	0.08124
	29.3969	0.14604	31.6966	0.08633	0.07951	0.08099	0.07808	0.08358	0.08163
	29.4337	0.14727	31.7365	0.087	0.07996	0.08134	0.07836	0.08407	0.08215
	29.4705	0.14564	31.7764	0.08782	0.08061	0.08183	0.07882	0.08465	0.08264
	29.5073	0.14488	31.8163	0.08904	0.08143	0.08258	0.07943	0.08545	0.08348
	29.544	0.14445	31.8562	0.09052	0.08237	0.08345	0.08026	0.08659	0.08452
	29.5808	0.14415	31.8961	0.09205	0.08345	0.08445	0.08106	0.08773	0.08555
	29.6176	0.14366	31.936	0.09399	0.08478	0.08555	0.08213	0.08909	0.08689
	29.6543	0.14322	31.9758	0.09617	0.08635	0.08694	0.08344	0.09082	0.08855
	29.6911	0.14294	32.0157	0.09867	0.0882	0.08864	0.08508	0.09277	0.09044
	29.7278	0.14273	32.0555	0.10109	0.09025	0.09048	0.08672	0.09477	0.09255
	29.7645	0.14226	32.0954	0.10322	0.0922	0.09225	0.0886	0.09682	0.0948
	29.8012	0.14256	32.1352	0.10522	0.09415	0.09424	0.0907	0.09895	0.09728
	29.8379	0.14343	32.175	0.10656	0.0957	0.09596	0.09269	0.10075	0.09947
	29.8746	0.14341	32.2148	0.10732	0.097	0.09752	0.09466	0.10237	0.10159
	29.9113	0.1438	32.2546	0.10699	0.09751	0.09844	0.09595	0.10331	0.10283
	29.948	0.14343	32.2944	0.10606	0.0974	0.09897	0.09676	0.10368	0.10356
	29.9846	0.14362	32.3342	0.10449	0.09657	0.09869	0.0969	0.10341	0.10353
	30.0213	0.14378	32.3739	0.10255	0.0955	0.09801	0.09639	0.10261	0.10281
	30.058	0.14439	32.4137	0.10052	0.09396	0.09705	0.09537	0.10141	0.10159
	30.0946	0.1463	32.4534	0.09837	0.09222	0.0956	0.09378	0.09978	0.09984
	30.1312	0.14728	32.4931	0.09658	0.09053	0.09411	0.09214	0.09816	0.09799
	30.1678	0.14841	32.5329	0.09502	0.08895	0.09263	0.0904	0.09641	0.09607
	30.2044	0.14915	32.5726	0.09379	0.08751	0.09105	0.08869	0.09468	0.09439
	30.241	0.14935	32.6123	0.09289	0.08637	0.08974	0.08726	0.09335	0.09297
	30.2776	0.14978	32.652	0.09216	0.08544	0.08858	0.08605	0.09212	0.09168
	30.3142	0.15032	32.6917	0.0917	0.08481	0.08759	0.08506	0.09118	0.09073
	30.3508	0.15054	32.7313	0.09136	0.08422	0.08679	0.08425	0.09042	0.08992
	30.3873	0.15049	32.771	0.09122	0.08395	0.08634	0.08366	0.08992	0.08941
	30.4239	0.14974	32.8106	0.09125	0.08387	0.08599	0.08332	0.08964	0.08909
	30.4604	0.14749	32.8503	0.09145	0.08384	0.08585	0.08306	0.08943	0.08895
	30.497	0.14596	32.8899	0.09179	0.08401	0.08592	0.08313	0.08951	0.08905
	30.5335	0.14458	32.9295	0.09197	0.08406	0.08595	0.08313	0.08961	0.08924
	30.57	0.14329	32.9691	0.09214	0.08435	0.08608	0.08333	0.08983	0.0894
	30.6065	0.14213	33.0087	0.09219	0.0845	0.08626	0.08351	0.09004	0.08948
	30.643	0.14088	33.0483	0.09204	0.08457	0.08638	0.08376	0.09009	0.08961
	30.6795	0.13916	33.0879	0.09188	0.08453	0.08648	0.08397	0.09019	0.08972
	30.716	0.13877	33.1275	0.09129	0.08428	0.08628	0.08389	0.09001	0.08967
	30.7524	0.13823	33.167	0.09059	0.0839	0.08605	0.08371	0.08971	0.08949
	30.7889	0.13808	33.2066	0.0898	0.08326	0.08561	0.0834	0.08919	0.08899
	30.8253	0.13795	33.2461	0.08883	0.08256	0.08502	0.0829	0.0886	0.08835
	30.8618	0.1389	33.2856	0.08783	0.08178	0.0844	0.0823	0.08788	0.08756
	30.8982	0.13989	33.3252	0.08674	0.08088	0.08355	0.08151	0.08701	0.08669
	30.9346	0.14308	33.3647	0.08576	0.08013	0.08276	0.08069	0.0862	0.08569
	30.971	0.14563	33.4042	0.0848	0.07918	0.08185	0.07981	0.08513	0.08453
	31.0074	0.15277	33.4436	0.08403	0.07836	0.08108	0.07892	0.08414	0.08355
	31.0438	0.16723	33.4831	0.08337	0.07761	0.08025	0.07799	0.08335	0.08251
	31.0802	0.17043	33.5226	0.08285	0.07706	0.07956	0.07719	0.08265	0.08165
	31.1166	0.16201	33.562	0.08264	0.07657	0.07902	0.0765	0.08211	0.08093
	31.1529	0.15734	33.6015	0.0826	0.07633	0.07864	0.07599	0.0817	0.0804
	31.1893	0.15606	33.6409	0.083	0.07637	0.07844	0.07563	0.08158	0.08013
	31.2256	0.15318	33.6803	0.08357	0.07658	0.07849	0.07549	0.08168	0.08007
	31.2619	0.14736	33.7198	0.08472	0.07715	0.07877	0.07568	0.08212	0.08023
	31.2983	0.14392	33.7592	0.08608	0.07791	0.07937	0.07609	0.08279	0.08072
	31.3346	0.14355	33.7985	0.08785	0.07905	0.08022	0.07672	0.08386	0.08163
	31.3709	0.14308	33.8379	0.09005	0.08059	0.08142	0.07771	0.08536	0.08283
	31.4072	0.143	33.8773	0.09266	0.08248	0.08295	0.07901	0.08721	0.08443
	31.4435	0.14302	33.9167	0.09548	0.08452	0.08463	0.08055	0.08925	0.08612
	31.4797	0.14234	33.956	0.0986	0.08696	0.08675	0.08255	0.09174	0.08825
	31.516	0.14288	33.9954	0.10174	0.08954	0.08913	0.08486	0.09442	0.09084
	31.5523	0.14428	34.0347	0.10499	0.09239	0.0918	0.08757	0.09727	0.09384
	31.5885	0.14467	34.074	0.10744	0.0949	0.09426	0.09026	0.09996	0.09685
	31.6247	0.14461	34.1133	0.10939	0.09695	0.09648	0.09292	0.10234	0.09972
	31.661	0.14573	34.1526	0.11053	0.0986	0.09841	0.09524	0.10425	0.10251
	31.6972	0.14726	34.1919	0.11085	0.09961	0.0998	0.09715	0.10578	0.10493
	31.7334	0.14933	34.2312	0.11058	0.09998	0.10075	0.09858	0.10668	0.10667
	31.7696	0.15273	34.2704	0.10961	0.09967	0.10109	0.09918	0.10684	0.10784
	31.8058	0.15486	34.3097	0.10833	0.09903	0.10089	0.09927	0.1067	0.10832
	31.8419	0.15778	34.3489	0.10662	0.0979	0.10031	0.09883	0.10608	0.10819
	31.8781	0.16104	34.3882	0.10498	0.09652	0.09939	0.09798	0.1051	0.10747
	31.9143	0.16475	34.4274	0.10346	0.09521	0.09837	0.09673	0.10384	0.10624
	31.9504	0.1673	34.4666	0.10193	0.09389	0.09716	0.09535	0.10246	0.10499
	31.9866	0.16902	34.5058	0.10063	0.09271	0.09601	0.09414	0.10114	0.10371
	32.0227	0.16948	34.545	0.09945	0.09159	0.09491	0.09298	0.0999	0.10231
	32.0588	0.16885	34.5842	0.09805	0.09051	0.09373	0.09175	0.0986	0.10091
	32.0949	0.16671	34.6234	0.09662	0.08947	0.09259	0.0907	0.09743	0.09949
	32.131	0.1639	34.6625	0.09518	0.08826	0.09146	0.08963	0.09618	0.098
	32.1671	0.16004	34.7017	0.09376	0.08716	0.09039	0.08855	0.09504	0.09663
	32.2032	0.15742	34.7408	0.09231	0.0859	0.08937	0.08734	0.09377	0.09509
	32.2392	0.15379	34.7799	0.09087	0.08463	0.08816	0.0861	0.09238	0.09353
	32.2753	0.15061	34.819	0.08955	0.08347	0.08698	0.08485	0.09116	0.09199
	32.3113	0.14893	34.8582	0.08842	0.08236	0.08581	0.08368	0.08992	0.09051
	32.3474	0.14819	34.8973	0.08733	0.08124	0.08468	0.08255	0.08871	0.08909
	32.3834	0.1473	34.9363	0.0864	0.08024	0.08368	0.0814	0.08763	0.08779
	32.4194	0.14547	34.9754	0.08543	0.07937	0.08267	0.08029	0.08654	0.08668
	32.4554	0.14408	35.0145	0.0846	0.07858	0.08181	0.07944	0.08566	0.08563
	32.4914	0.14252	35.0536	0.08384	0.07785	0.08099	0.0787	0.08483	0.08468
	32.5274	0.14172	35.0926	0.08296	0.07715	0.08013	0.07786	0.08385	0.0836
	32.5634	0.14185	35.1316	0.08223	0.07654	0.07942	0.07713	0.08308	0.08264
	32.5994	0.1423	35.1706	0.08151	0.07584	0.07866	0.07642	0.08234	0.08176
	32.6353	0.14289	35.2097	0.08091	0.07523	0.07806	0.0758	0.08161	0.08097
	32.6713	0.14317	35.2486	0.08035	0.07465	0.07738	0.07516	0.08088	0.08023
	32.7072	0.1445	35.2876	0.07973	0.07401	0.07673	0.07451	0.08015	0.07944
	32.7432	0.14481	35.3266	0.07917	0.0735	0.07618	0.07384	0.07953	0.07865
	32.7791	0.14485	35.3656	0.0788	0.07307	0.07566	0.07327	0.07907	0.07804
	32.815	0.1451	35.4045	0.07837	0.07265	0.07517	0.07277	0.07851	0.07752
	32.8509	0.14508	35.4435	0.07808	0.07229	0.07481	0.07238	0.07802	0.077
	32.8868	0.14477	35.4824	0.07771	0.07196	0.0744	0.07191	0.07751	0.07643
	32.9227	0.14308	35.5214	0.07748	0.07176	0.07412	0.07154	0.07723	0.07613
	32.9585	0.14241	35.5603	0.07712	0.07145	0.0738	0.07125	0.07697	0.07583
	32.9944	0.14148	35.5992	0.07682	0.07112	0.07346	0.07092	0.07658	0.07541
	33.0303	0.13923	35.6381	0.07648	0.07091	0.07316	0.07078	0.07629	0.07507
	33.0661	0.13787	35.6769	0.07592	0.07058	0.07274	0.07053	0.07586	0.07468
	33.1019	0.13652	35.7158	0.0753	0.07015	0.07238	0.07027	0.07545	0.07427
	33.1377	0.13512	35.7547	0.07462	0.06965	0.0719	0.06986	0.07496	0.07375
	33.1735	0.13475	35.7935	0.07379	0.06902	0.07136	0.06934	0.07431	0.07316
	33.2094	0.13334	35.8324	0.07298	0.06832	0.07083	0.06882	0.0736	0.07253
	33.2451	0.13259	35.8712	0.07207	0.06755	0.07016	0.06818	0.07284	0.07176
	33.2809	0.13203	35.91	0.07099	0.06677	0.06938	0.06741	0.07197	0.07095
	33.3167	0.13182	35.9488	0.06999	0.06584	0.06854	0.06668	0.07102	0.07009
	33.3525	0.13077	35.9876	0.06905	0.06504	0.06766	0.06575	0.0701	0.0692
	33.3882	0.13162	36.0264	0.06813	0.06428	0.06688	0.06498	0.06927	0.06827
	33.4239	0.13172	36.0652	0.0672	0.06336	0.06594	0.06399	0.06827	0.06717
	33.4597	0.13289	36.1039	0.06649	0.06266	0.06521	0.0632	0.06747	0.06624
	33.4954	0.13418	36.1427	0.06588	0.06198	0.06453	0.06246	0.06668	0.0654
	33.5311	0.13631	36.1814	0.06535	0.06139	0.06384	0.06177	0.06598	0.06451
	33.5668	0.13903	36.2202	0.06502	0.06093	0.06321	0.06107	0.06541	0.06371
	33.6025	0.14206	36.2589	0.065	0.06065	0.06279	0.06048	0.06504	0.06309
	33.6382	0.14639	36.2976	0.06525	0.0606	0.06252	0.06011	0.06483	0.06267
	33.6739	0.14979	36.3363	0.06558	0.06071	0.06247	0.0598	0.06481	0.06237
	33.7095	0.15417	36.375	0.06641	0.06106	0.06264	0.05974	0.06501	0.06224
	33.7452	0.15986	36.4137	0.06772	0.06178	0.06314	0.05999	0.06569	0.06235
	33.7808	0.16504	36.4523	0.06946	0.06281	0.0639	0.06044	0.06668	0.06277
	33.8164	0.1707	36.491	0.07162	0.06438	0.06498	0.06133	0.06803	0.06357
	33.852	0.17602	36.5296	0.07394	0.06619	0.06638	0.06251	0.06967	0.06461
	33.8877	0.18124	36.5682	0.07625	0.06812	0.06798	0.06409	0.07141	0.06607
	33.9233	0.18384	36.6069	0.07824	0.06998	0.0696	0.06601	0.07313	0.06789
	33.9588	0.1855	36.6455	0.07958	0.07139	0.07099	0.06794	0.07453	0.06985
	33.9944	0.18535	36.6841	0.0802	0.07244	0.07214	0.06972	0.07556	0.07189
	34.03	0.18417	36.7227	0.07991	0.07276	0.07283	0.07111	0.07612	0.07377
	34.0656	0.18164	36.7612	0.07872	0.07244	0.07308	0.07192	0.07621	0.07521
	34.1011	0.1775	36.7998	0.07689	0.07148	0.07268	0.07198	0.0758	0.07596
	34.1366	0.17417	36.8384	0.07439	0.07004	0.07188	0.07144	0.07477	0.07593
	34.1722	0.17063	36.8769	0.07173	0.06827	0.07074	0.07023	0.07344	0.07529
	34.2077	0.16663	36.9154	0.0691	0.06619	0.06925	0.06869	0.07179	0.07388
	34.2432	0.16306	36.954	0.06686	0.06425	0.06759	0.06686	0.06998	0.07185
	34.2787	0.15944	36.9925	0.06488	0.06225	0.06576	0.0648	0.06799	0.06961
	34.3142	0.15633	37.031	0.06321	0.06048	0.06395	0.0628	0.06607	0.06731
	34.3496	0.15312	37.0695	0.06188	0.05901	0.06228	0.06095	0.06428	0.06516
	34.3851	0.14959	37.108	0.06081	0.05782	0.06086	0.05934	0.06268	0.06319
	34.4206	0.14639	37.1464	0.06006	0.05689	0.05967	0.05796	0.06136	0.06149
	34.456	0.14392	37.1849	0.05955	0.05623	0.05871	0.05691	0.06039	0.06016
	34.4915	0.14162	37.2233	0.05924	0.05573	0.05791	0.05603	0.05964	0.05909
	34.5269	0.13914	37.2617	0.05902	0.05532	0.05734	0.0554	0.05907	0.05833
	34.5623	0.13675	37.3002	0.05887	0.05507	0.05694	0.05492	0.05861	0.05764
	34.5977	0.13466	37.3386	0.05887	0.05497	0.05669	0.05462	0.05842	0.05725
	34.6331	0.13372	37.377	0.05886	0.05493	0.05645	0.05442	0.05824	0.05705
	34.6685	0.13169	37.4154	0.05887	0.05485	0.05631	0.05436	0.05814	0.05691
	34.7039	0.13003	37.4537	0.05886	0.05493	0.05629	0.05438	0.05804	0.05687
	34.7392	0.12913	37.4921	0.05879	0.05483	0.05623	0.05433	0.05794	0.05684
	34.7746	0.12723	37.5305	0.05879	0.05481	0.05625	0.05435	0.05799	0.05693
	34.8099	0.12588	37.5688	0.05881	0.05469	0.05624	0.05429	0.05793	0.05699
	34.8453	0.12586	37.6072	0.05875	0.05467	0.05619	0.05426	0.05787	0.05697
	34.8806	0.1242	37.6455	0.05866	0.05464	0.05606	0.05418	0.05785	0.05705
	34.9159	0.12322	37.6838	0.05861	0.05462	0.05606	0.05413	0.05783	0.05701
	34.9512	0.12243	37.7221	0.05857	0.05455	0.05601	0.05404	0.05783	0.05692
	34.9865	0.12223	37.7604	0.05866	0.05456	0.05601	0.05401	0.05789	0.05688
	35.0218	0.12242	37.7987	0.05881	0.05462	0.05601	0.05395	0.05793	0.05687
	35.057	0.12149	37.8369	0.05906	0.05481	0.05612	0.05402	0.05804	0.05695
	35.0923	0.12012	37.8752	0.05932	0.05504	0.05628	0.05413	0.05823	0.05709
	35.1275	0.11997	37.9134	0.05965	0.05526	0.05648	0.05425	0.05839	0.05736
	35.1628	0.12054	37.9517	0.05999	0.05553	0.05666	0.05444	0.05862	0.05761
	35.198	0.12025	37.9899	0.06039	0.05579	0.05691	0.05475	0.05889	0.05781
	35.2332	0.11978	38.0281	0.06065	0.05605	0.05723	0.05509	0.05921	0.05813
	35.2685	0.11953	38.0663	0.06081	0.05628	0.05747	0.05537	0.05947	0.05845
	35.3036	0.11949	38.1045	0.06082	0.0564	0.05762	0.05555	0.05963	0.05863
	35.3388	0.11929	38.1427	0.06085	0.05653	0.05785	0.05582	0.05986	0.05885
	35.374	0.11884	38.1808	0.06055	0.05649	0.0579	0.05594	0.05992	0.05887
	35.4092	0.11804	38.219	0.06032	0.05639	0.05793	0.05598	0.05986	0.05892
	35.4444	0.11824	38.2571	0.06003	0.0562	0.05784	0.05593	0.05973	0.05879
	35.4795	0.11718	38.2953	0.05969	0.05595	0.05766	0.05574	0.05956	0.05853
	35.5146	0.11636	38.3334	0.05936	0.05564	0.05744	0.05561	0.05937	0.05832
	35.5498	0.11571	38.3715	0.05902	0.05535	0.05717	0.05528	0.05911	0.05796
	35.5849	0.11546	38.4096	0.0588	0.05506	0.05692	0.05499	0.05877	0.05761
	35.62	0.11384	38.4477	0.05858	0.05481	0.05664	0.05472	0.05853	0.05727
	35.6551	0.11265	38.4858	0.05836	0.05461	0.05634	0.05436	0.05821	0.05695
	35.6902	0.11133	38.5238	0.05824	0.05446	0.05615	0.05411	0.05795	0.05673
	35.7252	0.11025	38.5619	0.05817	0.05434	0.05595	0.05389	0.05779	0.05652
	35.7603	0.10976	38.5999	0.05823	0.05421	0.0558	0.05376	0.05767	0.05631
	35.7953	0.10951	38.6379	0.05841	0.05424	0.05576	0.05367	0.05764	0.05623
	35.8304	0.10828	38.676	0.05851	0.05427	0.05571	0.05362	0.05756	0.0562
	35.8654	0.10809	38.714	0.05871	0.05438	0.05584	0.05367	0.05769	0.05637
	35.9004	0.10769	38.752	0.05894	0.05456	0.05595	0.05378	0.05783	0.05651
	35.9355	0.10679	38.79	0.05927	0.05478	0.05609	0.0539	0.05804	0.05667
	35.9705	0.10661	38.8279	0.05955	0.05495	0.05629	0.0541	0.05826	0.05699
	36.0055	0.10754	38.8659	0.05974	0.05511	0.05645	0.05427	0.0584	0.05716
	36.0404	0.10761	38.9038	0.05989	0.05529	0.05664	0.0545	0.0586	0.05736
	36.0754	0.10811	38.9418	0.06003	0.05551	0.05691	0.0547	0.0588	0.05763
	36.1104	0.10936	38.9797	0.0601	0.05569	0.05699	0.05481	0.05891	0.05783
	36.1453	0.11158	39.0176	0.06	0.05572	0.05709	0.055	0.05899	0.05803
	36.1803	0.11422	39.0555	0.05989	0.05569	0.05713	0.05509	0.05903	0.05819
	36.2152	0.11757	39.0934	0.05969	0.05561	0.05709	0.0551	0.05904	0.05824
	36.2501	0.12257	39.1313	0.05951	0.05551	0.05704	0.05519	0.05896	0.05832
	36.285	0.12818	39.1692	0.05921	0.05531	0.05689	0.05503	0.0588	0.05817
	36.3199	0.13409	39.2071	0.05898	0.05511	0.05673	0.05488	0.05861	0.05801
	36.3548	0.14068	39.2449	0.05865	0.05484	0.0565	0.0547	0.05839	0.05767
	36.3897	0.14661	39.2828	0.05835	0.05454	0.05629	0.05448	0.05809	0.05743
	36.4245	0.15175	39.3206	0.05809	0.0543	0.05609	0.05432	0.05789	0.05721
	36.4594	0.15468	39.3584	0.05774	0.05398	0.05575	0.05397	0.05757	0.05688
	36.4942	0.15594	39.3962	0.05749	0.05378	0.05552	0.05372	0.05736	0.05659
	36.5291	0.15459	39.434	0.05735	0.05365	0.05539	0.05359	0.05716	0.05633
	36.5639	0.15039	39.4718	0.05722	0.05347	0.0552	0.05334	0.05692	0.05609
	36.5987	0.14499	39.5095	0.05711	0.05325	0.05499	0.05309	0.0568	0.05589
	36.6335	0.13783	39.5473	0.05698	0.0531	0.0549	0.05291	0.05665	0.05569
	36.6683	0.13175	39.5851	0.0569	0.05306	0.05474	0.0528	0.05653	0.05553
	36.7031	0.12666	39.6228	0.05689	0.05301	0.05463	0.05269	0.05645	0.05549
	36.7378	0.12125	39.6605	0.05678	0.05291	0.05451	0.05254	0.05633	0.05539
	36.7726	0.11668	39.6982	0.05667	0.05284	0.05442	0.05245	0.05624	0.05527
	36.8073	0.11279	39.7359	0.05663	0.05277	0.05441	0.05243	0.05616	0.05527
	36.8421	0.11042	39.7736	0.05652	0.05274	0.05426	0.05236	0.05606	0.05517
	36.8768	0.10785	39.8113	0.05647	0.05269	0.05421	0.05231	0.05604	0.05512
	36.9115	0.1025	39.849	0.05631	0.05265	0.05419	0.05223	0.05598	0.05503
	36.9462	0.10388	39.8866	0.05615	0.05255	0.05408	0.05212	0.05585	0.05488
	36.9809	0.10302	39.9243	0.05607	0.05245	0.05396	0.05209	0.05576	0.05477
	37.0156	0.10146	39.9619	0.05592	0.05231	0.05393	0.05202	0.05565	0.05475
	37.0503	0.0983	39.9995	0.0542	0.05067	0.05227	0.05038	0.05395	0.05303
	37.0849	0.10028	40.0371	0.05506	0.05145	0.05303	0.05111	0.05477	0.05379
	37.1196	0.1005	40.0747	0.05521	0.0515	0.05312	0.05113	0.05485	0.05379
	37.1542	0.1005	40.1123	0.05498	0.05131	0.05289	0.05092	0.05463	0.05359
	37.1889	0.10061	40.1499	0.05387	0.05029	0.05181	0.04986	0.05346	0.05248
	37.2235	0.10038	40.1874	0.05472	0.05098	0.05255	0.0505	0.05419	0.05323
	37.2581	0.10057	40.225	0.05507	0.05124	0.05278	0.05074	0.05447	0.05343
	37.2927	0.10061	40.2625	0.05526	0.0514	0.05288	0.05079	0.05461	0.0536
	37.3273	0.10021	40.3001	0.05563	0.0516	0.05305	0.05092	0.05484	0.05377
	37.3619	0.09885	40.3376	0.0558	0.05169	0.05314	0.05099	0.05495	0.05392
	37.3965	0.09844	40.3751	0.05606	0.05197	0.05339	0.05125	0.05517	0.05419
	37.431	0.09862	40.4126	0.05633	0.0522	0.0535	0.05141	0.0554	0.0544
	37.4656	0.09918	40.4501	0.05655	0.05239	0.0537	0.05165	0.05564	0.05464
	37.5001	0.09891	40.4875	0.05677	0.0526	0.05396	0.05189	0.05593	0.05496
	37.5346	0.09834	40.525	0.0569	0.05281	0.05414	0.05207	0.05616	0.05515
	37.5691	0.09757	40.5624	0.05693	0.05296	0.05428	0.05221	0.0563	0.05528
	37.6036	0.09817	40.5999	0.05712	0.05302	0.05449	0.05242	0.05657	0.0554
	37.6381	0.09878	40.6373	0.05731	0.0532	0.05474	0.05258	0.05672	0.05563
	37.6726	0.09867	40.6747	0.0573	0.05327	0.05476	0.05272	0.05679	0.05564
	37.7071	0.09963	40.7121	0.05735	0.05337	0.05495	0.05294	0.05697	0.05577
	37.7415	0.09935	40.7495	0.05719	0.05325	0.05491	0.05285	0.05692	0.05569
	37.776	0.09907	40.7869	0.05715	0.05328	0.05501	0.05295	0.05702	0.05579
	37.8104	0.0987	40.8243	0.05704	0.05316	0.05493	0.05288	0.05689	0.05565
	37.8449	0.09792	40.8616	0.05693	0.0531	0.05491	0.05286	0.05683	0.05561
	37.8793	0.09792	40.899	0.05681	0.05302	0.05483	0.0528	0.05679	0.05552
	37.9137	0.09782	40.9363	0.0566	0.0529	0.05472	0.05263	0.05667	0.05537
	37.9481	0.09721	40.9736	0.05642	0.05272	0.05458	0.0526	0.05649	0.0552
	37.9825	0.09647	41.0109	0.05623	0.05263	0.05452	0.05253	0.05638	0.05505
	38.0168	0.09512	41.0482	0.05604	0.05245	0.05424	0.05227	0.05616	0.05479
	38.0512	0.09451	41.0855	0.05597	0.05233	0.05408	0.05217	0.05602	0.05467
	38.0856	0.09439	41.1228	0.05578	0.05213	0.05389	0.05195	0.05581	0.05444
	38.1199	0.09382	41.16	0.0558	0.05214	0.05392	0.05191	0.05577	0.05441
	38.1542	0.09373	41.1973	0.05574	0.05205	0.05388	0.05175	0.05563	0.05431
	38.1885	0.09366	41.2345	0.05558	0.05194	0.05368	0.05158	0.05543	0.05413
	38.2229	0.09378	41.2718	0.0557	0.05195	0.0536	0.05157	0.05541	0.05415
	38.2572	0.09374	41.309	0.05575	0.05189	0.05344	0.05141	0.05533	0.05396
	38.2914	0.09404	41.3462	0.0559	0.05194	0.05345	0.05135	0.05536	0.054
	38.3257	0.09471	41.3834	0.05615	0.05211	0.05361	0.05144	0.05547	0.05411
	38.36	0.09468	41.4205	0.05619	0.05213	0.05368	0.05149	0.05552	0.05425
	38.3942	0.09506	41.4577	0.05641	0.05229	0.05375	0.05157	0.05569	0.0544
	38.4285	0.09545	41.4949	0.05678	0.0526	0.05395	0.05175	0.05592	0.05457
	38.4627	0.09628	41.532	0.05704	0.05281	0.05411	0.05184	0.05612	0.05461
	38.497	0.09632	41.5692	0.05722	0.05293	0.05427	0.05199	0.0562	0.05481
	38.5312	0.09693	41.6063	0.05757	0.05325	0.05458	0.05229	0.05657	0.05507
	38.5654	0.09695	41.6434	0.0578	0.05343	0.05469	0.05241	0.05676	0.05528
	38.5996	0.0971	41.6805	0.05819	0.05374	0.05494	0.0527	0.05711	0.05552
	38.6337	0.0979	41.7176	0.05846	0.05384	0.05514	0.05286	0.05729	0.05561
	38.6679	0.09763	41.7547	0.05891	0.05417	0.05543	0.0531	0.05765	0.05596
	38.7021	0.09745	41.7917	0.05927	0.05446	0.05563	0.05336	0.05798	0.05623
	38.7362	0.09673	41.8288	0.05978	0.05485	0.05602	0.05376	0.05829	0.05661
	38.7704	0.09689	41.8658	0.06017	0.05522	0.05634	0.05408	0.05863	0.05691
	38.8045	0.09688	41.9029	0.06048	0.05543	0.05653	0.05428	0.05889	0.0572
	38.8386	0.09592	41.9399	0.06081	0.05577	0.05692	0.0547	0.05928	0.0576
	38.8727	0.09546	41.9769	0.06115	0.05609	0.05723	0.05508	0.05966	0.05813
	38.9068	0.09547	42.0139	0.06151	0.05632	0.05754	0.05539	0.05997	0.05855
	38.9409	0.09472	42.0508	0.06168	0.05656	0.05777	0.05561	0.06019	0.05888
	38.975	0.09397	42.0878	0.06179	0.05679	0.0579	0.05586	0.06036	0.05929
	39.009	0.09297	42.1248	0.06197	0.05707	0.05815	0.0562	0.06058	0.05983
	39.0431	0.09293	42.1617	0.06219	0.05723	0.05845	0.05643	0.06083	0.0602
	39.0771	0.09311	42.1987	0.06227	0.05723	0.05853	0.05657	0.06095	0.06035
	39.1111	0.09199	42.2356	0.06242	0.05735	0.05871	0.05673	0.06118	0.06065
	39.1452	0.09116	42.2725	0.06254	0.05744	0.05888	0.05683	0.06139	0.06084
	39.1792	0.091	42.3094	0.06268	0.05756	0.05893	0.05687	0.06148	0.06099
	39.2132	0.09113	42.3463	0.0629	0.05773	0.05909	0.05696	0.06165	0.0612
	39.2471	0.09149	42.3832	0.06306	0.05791	0.05924	0.05703	0.06184	0.06131
	39.2811	0.09107	42.42	0.0633	0.05813	0.05953	0.05731	0.06218	0.06167
	39.3151	0.0904	42.4569	0.06343	0.05825	0.05965	0.05745	0.06226	0.06173
	39.349	0.08946	42.4937	0.06351	0.0583	0.05972	0.05751	0.06243	0.06171
	39.383	0.08973	42.5305	0.06365	0.05842	0.05985	0.05773	0.06255	0.06191
	39.4169	0.08972	42.5673	0.06382	0.05859	0.05995	0.05787	0.06271	0.06204
	39.4508	0.08941	42.6042	0.06384	0.05868	0.06015	0.05812	0.06288	0.06219
	39.4847	0.08893	42.6409	0.06386	0.0588	0.06025	0.05824	0.06298	0.06225
	39.5186	0.08912	42.6777	0.06379	0.05881	0.06025	0.05828	0.06297	0.06219
	39.5525	0.08954	42.7145	0.06387	0.05887	0.06041	0.05837	0.0631	0.06225
	39.5864	0.08883	42.7512	0.06406	0.05905	0.06052	0.05843	0.06326	0.06233
	39.6203	0.08822	42.788	0.06403	0.05895	0.06043	0.05832	0.06317	0.06223
	39.6541	0.0885	42.8247	0.06414	0.05901	0.06052	0.05834	0.06327	0.06217
	39.688	0.08923	42.8614	0.06432	0.05912	0.06067	0.05839	0.06343	0.06216
	39.7218	0.08923	42.8982	0.06466	0.05932	0.06084	0.05856	0.06358	0.06231
	39.7556	0.08944	42.9349	0.06509	0.05952	0.06095	0.05856	0.06376	0.06245
	39.7894	0.08913	42.9716	0.06562	0.05978	0.06115	0.05867	0.064	0.06263
	39.8232	0.08931	43.0082	0.06625	0.06015	0.06142	0.05893	0.06442	0.06299
	39.857	0.08814	43.0449	0.06708	0.06067	0.06188	0.05922	0.06487	0.06339
	39.8908	0.0895	43.0815	0.06804	0.06131	0.06236	0.05961	0.06546	0.06401
	39.9246	0.0898	43.1182	0.06909	0.06208	0.06297	0.06013	0.0662	0.06465
	39.9583	0.08933	43.1548	0.07007	0.06285	0.06368	0.06077	0.06698	0.06533
	39.9921	0.08931	43.1914	0.0713	0.0639	0.06455	0.06172	0.06799	0.06636
	40.0258	0.08995	43.228	0.07218	0.06476	0.06529	0.0625	0.06884	0.06732
	40.0595	0.09085	43.2646	0.07327	0.06581	0.06629	0.06347	0.06979	0.06839
	40.0932	0.09022	43.3012	0.07394	0.06642	0.06692	0.06416	0.07047	0.06925
	40.1269	0.09052	43.3378	0.07465	0.06728	0.0678	0.06514	0.0714	0.07031
	40.1606	0.0903	43.3743	0.07492	0.06772	0.06839	0.06578	0.07192	0.07112
	40.1943	0.09041	43.4109	0.07505	0.06822	0.06896	0.06665	0.07258	0.07197
	40.228	0.08968	43.4474	0.07472	0.06816	0.06916	0.06713	0.07277	0.07267
	40.2616	0.08994	43.4839	0.07435	0.06808	0.06935	0.06747	0.07293	0.07327
	40.2953	0.09013	43.5204	0.07373	0.06781	0.06924	0.06758	0.07283	0.07339
	40.3289	0.08959	43.5569	0.07305	0.06743	0.0691	0.06758	0.07254	0.07329
	40.3625	0.0895	43.5934	0.07216	0.06687	0.06876	0.06738	0.07221	0.07303
	40.3961	0.08966	43.6299	0.07115	0.06629	0.06844	0.06701	0.0718	0.07257
	40.4297	0.08942	43.6663	0.07017	0.0655	0.06798	0.06647	0.07122	0.07201
	40.4633	0.08979	43.7028	0.06909	0.06451	0.06725	0.06566	0.07026	0.07109
	40.4969	0.09002	43.7392	0.06812	0.06385	0.06648	0.065	0.0695	0.07031
	40.5305	0.08954	43.7756	0.06677	0.06288	0.06547	0.06405	0.06849	0.06921
	40.564	0.08943	43.8121	0.06584	0.06203	0.06463	0.06318	0.06752	0.06803
	40.5976	0.08952	43.8485	0.06477	0.0611	0.06385	0.06237	0.06653	0.06697
	40.6311	0.08908	43.8848	0.0635	0.05997	0.06276	0.06121	0.06534	0.0656
	40.6646	0.08859	43.9212	0.06259	0.05914	0.06205	0.06037	0.06458	0.06448
	40.6981	0.08868	43.9576	0.0616	0.05822	0.06109	0.05954	0.06354	0.06324
	40.7317	0.08851	43.9939	0.06052	0.0572	0.06006	0.05844	0.06232	0.06197
	40.7651	0.08845	44.0303	0.05961	0.05649	0.05934	0.05761	0.06145	0.06105
	40.7986	0.089	44.0666	0.05866	0.05571	0.05842	0.05673	0.06042	0.05992
	40.8321	0.08856	44.1029	0.05791	0.05488	0.0576	0.0558	0.05947	0.05884
	40.8655	0.08861	44.1392	0.05712	0.05405	0.05666	0.05484	0.05858	0.05773
	40.899	0.08918	44.1755	0.05655	0.05352	0.05603	0.0543	0.05794	0.05712
	40.9324	0.08925	44.2118	0.05595	0.053	0.05541	0.05372	0.0573	0.05635
	40.9659	0.08941	44.2481	0.05532	0.05231	0.05467	0.05288	0.05653	0.05547
	40.9993	0.08916	44.2843	0.05477	0.05191	0.05408	0.05226	0.05589	0.05481
	41.0327	0.08941	44.3206	0.05437	0.05149	0.0536	0.05167	0.05531	0.05417
	41.0661	0.08953	44.3568	0.05405	0.05109	0.0531	0.0512	0.05474	0.05359
	41.0994	0.08922	44.393	0.0538	0.05067	0.05266	0.05077	0.05427	0.05316
	41.1328	0.08931	44.4292	0.05351	0.05029	0.05224	0.05027	0.05384	0.05259
	41.1662	0.09031	44.4654	0.05328	0.05004	0.05195	0.04997	0.05358	0.05219
	41.1995	0.09094	44.5016	0.05301	0.04976	0.05164	0.0497	0.05322	0.05189
	41.2328	0.0915	44.5378	0.0528	0.04959	0.05137	0.04957	0.05299	0.05168
	41.2662	0.09196	44.574	0.05265	0.04942	0.05114	0.04932	0.05269	0.0514
	41.2995	0.092	44.6101	0.05233	0.04913	0.05086	0.04905	0.05237	0.05101
	41.3328	0.09158	44.6462	0.05226	0.0491	0.05079	0.04902	0.05227	0.05088
	41.3661	0.09219	44.6824	0.05192	0.04884	0.05049	0.04869	0.05208	0.05056
	41.3994	0.09421	44.7185	0.05174	0.04857	0.0503	0.04844	0.05179	0.05021
	41.4326	0.09533	44.7546	0.05155	0.04842	0.05015	0.04834	0.05157	0.05012
	41.4659	0.09533	44.7907	0.05137	0.04825	0.04994	0.04815	0.05136	0.04991
	41.4991	0.09761	44.8267	0.05097	0.04801	0.04965	0.04784	0.05112	0.04953
	41.5324	0.09786	44.8628	0.05081	0.04779	0.04949	0.04766	0.05096	0.04935
	41.5656	0.09861	44.8989	0.05063	0.04762	0.04929	0.04745	0.05066	0.04919
	41.5988	0.09997	44.9349	0.05047	0.04745	0.04915	0.04725	0.05049	0.04911
	41.632	0.10061	44.9709	0.05022	0.04729	0.0489	0.04705	0.0503	0.04885
	41.6652	0.0999	45.0069	0.04995	0.04713	0.0487	0.04691	0.05008	0.04852
	41.6984	0.10049	45.0429	0.04981	0.04698	0.04864	0.04673	0.04984	0.04829
	41.7315	0.09926	45.0789	0.04961	0.04686	0.04842	0.04655	0.04964	0.04813
	41.7647	0.09978	45.1149	0.04944	0.04667	0.04814	0.04637	0.04947	0.04793
	41.7978	0.10053	45.1509	0.04928	0.04644	0.04798	0.04614	0.04927	0.04777
	41.831	0.10006	45.1868	0.04916	0.04633	0.04778	0.04598	0.049	0.04752
	41.8641	0.09951	45.2228	0.04898	0.04619	0.0476	0.04578	0.04882	0.04737
	41.8972	0.09949	45.2587	0.04891	0.04607	0.04745	0.04559	0.04865	0.0472
	41.9303	0.0991	45.2946	0.04884	0.04594	0.04735	0.04545	0.04852	0.04708
	41.9634	0.09923	45.3305	0.04877	0.04584	0.04736	0.04532	0.04839	0.04692
	41.9965	0.09891	45.3664	0.04865	0.04574	0.04719	0.04522	0.04825	0.04671
	42.0296	0.09937	45.4023	0.0485	0.04563	0.04706	0.04516	0.04819	0.04661
	42.0626	0.09919	45.4382	0.04849	0.04558	0.04705	0.04503	0.04821	0.0466
	42.0957	0.0972	45.474	0.04849	0.04557	0.0471	0.04505	0.0482	0.04665
	42.1287	0.09796	45.5099	0.04843	0.04557	0.04705	0.04501	0.04805	0.04659
	42.1617	0.09878	45.5457	0.04835	0.0455	0.04693	0.04494	0.04798	0.04644
	42.1947	0.09834	45.5816	0.04842	0.04553	0.04692	0.04491	0.04801	0.0464
	42.2277	0.09904	45.6174	0.04838	0.0455	0.04685	0.04481	0.04801	0.04629
	42.2607	0.09798	45.6531	0.04845	0.0455	0.04682	0.04479	0.04802	0.04627
	42.2937	0.09836	45.6889	0.04854	0.04548	0.04675	0.04477	0.04797	0.04632
	42.3267	0.09782	45.7247	0.04855	0.04545	0.04676	0.04484	0.04799	0.04635
	42.3596	0.09828	45.7605	0.04857	0.04546	0.04674	0.04479	0.04798	0.04637
	42.3926	0.09835	45.7962	0.04858	0.04552	0.04674	0.0448	0.048	0.0464
	42.4255	0.09955	45.832	0.04868	0.04563	0.0468	0.0449	0.04811	0.04649
	42.4584	0.0996	45.8677	0.04875	0.04558	0.04679	0.04489	0.04804	0.04655
	42.4913	0.09957	45.9034	0.04883	0.04569	0.04687	0.04491	0.04809	0.04664
	42.5242	0.09988	45.9391	0.04898	0.04578	0.04702	0.04504	0.04816	0.04672
	42.5571	0.10068	45.9748	0.04902	0.04593	0.047	0.04509	0.04814	0.04679
	42.59	0.10253	46.0105	0.04921	0.04601	0.04705	0.04516	0.04836	0.04695
	42.6229	0.10395	46.0461	0.04928	0.046	0.04715	0.04517	0.0485	0.04697
	42.6557	0.10452	46.0818	0.04943	0.04601	0.04724	0.0453	0.04851	0.04709
	42.6886	0.10542	46.1174	0.04946	0.04617	0.04736	0.04545	0.0487	0.04717
	42.7214	0.10699	46.1531	0.0494	0.04612	0.04735	0.04541	0.0486	0.04717
	42.7542	0.10862	46.1887	0.04963	0.0463	0.04752	0.04554	0.04876	0.04737
	42.787	0.11195	46.2243	0.0498	0.04633	0.04757	0.04567	0.04886	0.0474
	42.8198	0.11366	46.2599	0.04993	0.04648	0.04765	0.04578	0.049	0.04755
	42.8526	0.11531	46.2955	0.05002	0.04656	0.04772	0.04587	0.0491	0.04777
	42.8854	0.11655	46.331	0.05011	0.04673	0.04785	0.04588	0.04919	0.04793
	42.9182	0.11727	46.3666	0.05022	0.04684	0.048	0.04598	0.04937	0.04797
	42.9509	0.11836	46.4021	0.05025	0.04678	0.04802	0.04604	0.04942	0.04809
	42.9837	0.11898	46.4376	0.05048	0.04694	0.04818	0.04622	0.04958	0.04823
	43.0164	0.11863	46.4732	0.05055	0.04697	0.04824	0.04627	0.04962	0.04832
	43.0491	0.11652	46.5087	0.05058	0.04703	0.04818	0.04634	0.0496	0.04843
	43.0818	0.11587	46.5442	0.05052	0.04704	0.0483	0.04632	0.0497	0.04848
	43.1145	0.1144	46.5796	0.05045	0.04706	0.04837	0.04638	0.04989	0.04857
	43.1472	0.11271	46.6151	0.05051	0.04724	0.04848	0.04647	0.04988	0.04863
	43.1799	0.11092	46.6506	0.05059	0.0473	0.04853	0.0466	0.04998	0.04863
	43.2126	0.10891	46.686	0.05073	0.04739	0.0487	0.04675	0.05016	0.04887
	43.2452	0.10877	46.7214	0.05069	0.04733	0.04862	0.04665	0.05002	0.04876
	43.2778	0.10686	46.7569	0.05069	0.04737	0.04852	0.0467	0.05002	0.04871
	43.3105	0.10477	46.7923	0.05055	0.0473	0.0485	0.04664	0.0499	0.04864
	43.3431	0.10374	46.8277	0.05036	0.04718	0.04846	0.04665	0.04994	0.04869
	43.3757	0.10156	46.8631	0.0504	0.04726	0.0486	0.04672	0.05003	0.04879
	43.4083	0.09908	46.8984	0.05058	0.0474	0.04861	0.04687	0.05013	0.04883
	43.4409	0.09771	46.9338	0.05041	0.04732	0.04843	0.04671	0.04993	0.04863
	43.4734	0.0978	46.9691	0.05039	0.04733	0.0485	0.04669	0.04994	0.04867
	43.506	0.0965	47.0045	0.0504	0.04723	0.04852	0.04661	0.04991	0.04871
	43.5386	0.09489	47.0398	0.05048	0.04719	0.04853	0.04657	0.04997	0.04876
	43.5711	0.09485	47.0751	0.05069	0.04744	0.04868	0.04671	0.05007	0.04893
	43.6036	0.09445	47.1104	0.05085	0.04747	0.04873	0.04678	0.05017	0.04905
	43.6362	0.09496	47.1457	0.05096	0.04743	0.04868	0.04679	0.0501	0.04887
	43.6687	0.09484	47.181	0.05114	0.04755	0.04876	0.04682	0.05021	0.04897
	43.7011	0.09949	47.2162	0.05136	0.0478	0.04892	0.04688	0.0505	0.04935
	43.7336	0.11003	47.2515	0.05155	0.04789	0.04908	0.04699	0.05059	0.04953
	43.7661	0.12115	47.2867	0.05167	0.04798	0.04912	0.04708	0.05069	0.04953
	43.7986	0.11335	47.322	0.05181	0.04806	0.04906	0.0471	0.05071	0.04964
	43.831	0.10421	47.3571	0.05215	0.04825	0.04934	0.04728	0.051	0.05001
	43.8635	0.09562	47.3924	0.05256	0.04859	0.04959	0.04755	0.05135	0.05035
	43.8959	0.09351	47.4275	0.05302	0.04886	0.04987	0.04782	0.05165	0.05057
	43.9283	0.09378	47.4627	0.05325	0.04899	0.04995	0.04793	0.05181	0.05067
	43.9607	0.09611	47.4979	0.05335	0.04916	0.05024	0.04804	0.05199	0.05092
	43.9931	0.10297	47.533	0.05384	0.04958	0.05065	0.04841	0.05234	0.05129
	44.0255	0.09381	47.5682	0.05414	0.04978	0.05075	0.04866	0.05261	0.05168
	44.0578	0.08998	47.6033	0.05443	0.05007	0.05111	0.049	0.05298	0.05208
	44.0902	0.08559	47.6384	0.05458	0.05018	0.05138	0.04924	0.05315	0.05221
	44.1225	0.08579	47.6735	0.05491	0.05059	0.05174	0.0496	0.05348	0.05272
	44.1549	0.08538	47.7086	0.05514	0.05085	0.05192	0.04987	0.05374	0.05297
	44.1872	0.08488	47.7437	0.05526	0.05106	0.05205	0.05011	0.05407	0.05317
	44.2195	0.08438	47.7788	0.05522	0.05116	0.05209	0.05031	0.05422	0.05324
	44.2518	0.0852	47.8138	0.05536	0.05135	0.05247	0.05064	0.05446	0.05344
	44.2841	0.08445	47.8488	0.05537	0.05137	0.05264	0.05079	0.05454	0.0536
	44.3164	0.08385	47.8839	0.05534	0.05146	0.05273	0.05086	0.05459	0.05369
	44.3487	0.08255	47.9189	0.05522	0.05139	0.05265	0.0507	0.05446	0.05359
	44.3809	0.08225	47.9539	0.05533	0.05156	0.05279	0.05087	0.05473	0.05383
	44.4132	0.0819	47.9889	0.05506	0.05136	0.05274	0.05096	0.0547	0.05377
	44.4454	0.08343	48.0239	0.05493	0.0514	0.05278	0.05097	0.05466	0.05373
	44.4776	0.08278	48.0588	0.05484	0.05131	0.05261	0.05092	0.05458	0.05365
	44.5098	0.08256	48.0938	0.05447	0.05114	0.05255	0.05078	0.05445	0.05356
	44.542	0.08343	48.1287	0.05443	0.05102	0.05253	0.05057	0.05442	0.05335
	44.5742	0.08266	48.1637	0.05409	0.05064	0.05217	0.05023	0.05407	0.05301
	44.6064	0.08152	48.1986	0.05403	0.05067	0.05228	0.05029	0.05401	0.05293
	44.6386	0.08187	48.2335	0.05381	0.05048	0.05212	0.05005	0.05389	0.05287
	44.6707	0.08241	48.2684	0.05364	0.05038	0.052	0.05003	0.05366	0.05267
	44.7029	0.08095	48.3033	0.0536	0.0503	0.05187	0.04999	0.05362	0.05253
	44.735	0.081	48.3381	0.05325	0.04995	0.05149	0.04955	0.05333	0.05209
	44.7671	0.08065	48.373	0.0533	0.04992	0.05152	0.04959	0.05334	0.05195
	44.7992	0.08129	48.4078	0.05321	0.04978	0.05148	0.04942	0.05317	0.05181
	44.8313	0.08054	48.4427	0.05309	0.04958	0.05127	0.04924	0.05283	0.05165
	44.8634	0.08127	48.4775	0.0533	0.04983	0.05131	0.04933	0.05279	0.05169
	44.8955	0.081	48.5123	0.05324	0.04965	0.05111	0.04912	0.05263	0.05155
	44.9275	0.08147	48.5471	0.05315	0.0495	0.05098	0.04898	0.0525	0.05147
	44.9596	0.08125	48.5819	0.05331	0.04958	0.05083	0.04901	0.05253	0.05131
	44.9916	0.0807	48.6166	0.05346	0.04974	0.05102	0.04921	0.05265	0.05145
	45.0237	0.07928	48.6514	0.05343	0.04975	0.05087	0.04908	0.05261	0.05139
	45.0557	0.08026	48.6861	0.05336	0.04971	0.05096	0.04894	0.0527	0.05139
	45.0877	0.07861	48.7209	0.05369	0.05	0.05122	0.04909	0.05298	0.05163
	45.1197	0.08051	48.7556	0.05366	0.04977	0.051	0.04903	0.05283	0.05153
	45.1517	0.08069	48.7903	0.05387	0.04995	0.05117	0.04913	0.0529	0.05168
	45.1836	0.08002	48.825	0.05421	0.05036	0.05149	0.04945	0.05335	0.05213
	45.2156	0.07944	48.8597	0.05435	0.05022	0.05128	0.04932	0.05331	0.05213
	45.2475	0.0815	48.8944	0.05461	0.0505	0.05155	0.04944	0.05344	0.05225
	45.2795	0.08015	48.929	0.05502	0.0509	0.05187	0.04984	0.05376	0.05261
	45.3114	0.08053	48.9637	0.05489	0.05078	0.0518	0.04976	0.05362	0.0524
	45.3433	0.08052	48.9983	0.05526	0.05099	0.05203	0.05005	0.05391	0.05272
	45.3752	0.08223	49.0329	0.05556	0.05139	0.05231	0.05043	0.05443	0.05323
	45.4071	0.08396	49.0675	0.05559	0.05137	0.05208	0.05043	0.05424	0.05316
	45.439	0.08064	49.1021	0.0558	0.0516	0.05238	0.05051	0.05451	0.0534
	45.4709	0.08026	49.1367	0.056	0.05179	0.0527	0.05069	0.0547	0.05364
	45.5027	0.08157	49.1713	0.05584	0.05167	0.05261	0.05062	0.05469	0.05352
	45.5346	0.08118	49.2058	0.05608	0.05205	0.05308	0.05104	0.05514	0.05399
	45.5664	0.08152	49.2404	0.05593	0.05179	0.05295	0.05104	0.05489	0.05381
	45.5982	0.08236	49.2749	0.05597	0.05183	0.05298	0.05105	0.05486	0.05389
	45.63	0.08242	49.3094	0.05619	0.05235	0.05328	0.05149	0.05539	0.05433
	45.6618	0.08339	49.344	0.05571	0.05179	0.05288	0.05106	0.05494	0.05385
	45.6936	0.08133	49.3785	0.05566	0.05175	0.05302	0.05114	0.05501	0.05387
	45.7254	0.08012	49.4129	0.05581	0.05192	0.05324	0.05126	0.05529	0.05411
	45.7572	0.08132	49.4474	0.05548	0.05156	0.0528	0.05102	0.05482	0.05384
	45.7889	0.08101	49.4819	0.05582	0.05191	0.05301	0.05124	0.05513	0.05412
	45.8207	0.08155	49.5163	0.0554	0.05145	0.05276	0.05082	0.05486	0.05356
	45.8524	0.08157	49.5508	0.05544	0.05152	0.05272	0.05078	0.05494	0.05353
	45.8841	0.08169	49.5852	0.0559	0.05181	0.05309	0.05101	0.0552	0.05392
	45.9158	0.08364	49.6196	0.05556	0.05155	0.05281	0.05074	0.05475	0.05361
	45.9475	0.08182	49.654	0.05592	0.05177	0.05297	0.05099	0.05491	0.05397
	45.9792	0.08221	49.6884	0.05601	0.05177	0.05289	0.05098	0.05495	0.05391
	46.0109	0.08256	49.7228	0.05608	0.05171	0.05283	0.05095	0.05496	0.0538
	46.0426	0.08249	49.7571	0.05672	0.05231	0.05335	0.05139	0.05546	0.05419
	46.0742	0.08479	49.7915	0.05638	0.05215	0.05314	0.0511	0.05523	0.05392
	46.1058	0.08272	49.8258	0.05683	0.05245	0.05334	0.05135	0.05544	0.05416
	46.1375	0.08285	49.8601	0.05733	0.05264	0.05341	0.05152	0.0557	0.05448
	46.1691	0.08276	49.8944	0.05754	0.05286	0.0536	0.05151	0.05584	0.05451
	46.2007	0.08239	49.9287	0.05817	0.0534	0.05427	0.05193	0.05632	0.05493
	46.2323	0.08264	49.963	0.05819	0.05334	0.05416	0.05172	0.05621	0.05493
	46.2639	0.08115	49.9973	0.05888	0.05396	0.05464	0.0523	0.05678	0.05552
	46.2955	0.08124	50.0316	0.05918	0.05416	0.0548	0.05246	0.05707	0.05577
	46.327	0.08221
	46.3586	0.08198
	46.3901	0.08159
	46.4216	0.08251
	46.4532	0.08334
	46.4847	0.08282
	46.5161	0.08309
	46.5476	0.08358
	46.5791	0.08415
	46.6106	0.08317
	46.642	0.08337
	46.6734	0.08348
	46.7049	0.0825
	46.7363	0.08291
	46.7677	0.08257
	46.7991	0.08421
	46.8304	0.08467
	46.8618	0.08449
	46.8931	0.08501
	46.9245	0.08576
	46.9558	0.08476
	46.9871	0.0847
	47.0185	0.08639
	47.0498	0.08417
	47.081	0.084
	47.1123	0.08416
	47.1436	0.08362
	47.1748	0.0857
	47.2061	0.08388
	47.2373	0.086
	47.2685	0.08643
	47.2997	0.08479
	47.3309	0.08515
	47.3621	0.08622
	47.3933	0.08744
	47.4244	0.08598
	47.4556	0.08687
	47.4867	0.08606
	47.5178	0.08618
	47.5489	0.08737
	47.58	0.08531
	47.6111	0.08294
	47.6422	0.08406
	47.6733	0.08405
	47.7043	0.08227
	47.7354	0.08028
	47.7664	0.08447
	47.7974	0.08418
	47.8284	0.08203
	47.8594	0.08305
	47.8904	0.08238
	47.9214	0.08391
	47.9524	0.08474
	47.9833	0.08573
	48.0142	0.08389
	48.0452	0.08451
	48.0761	0.08401
	48.107	0.0841
	48.1379	0.08258
	48.1688	0.08707
	48.1997	0.08536
	48.2305	0.08651
	48.2614	0.0841
	48.2922	0.08589
	48.323	0.08441
	48.3538	0.08609
	48.3847	0.08625
	48.4154	0.08615
	48.4462	0.08704
	48.477	0.08874
	48.5077	0.08726
	48.5385	0.08686
	48.5692	0.08762
	48.5999	0.08815
	48.6307	0.08785
	48.6613	0.08464
	48.692	0.0876
	48.7227	0.08367
	48.7534	0.08499
	48.784	0.08307
	48.8147	0.08641
	48.8453	0.08634
	48.8759	0.08645
	48.9065	0.08353
	48.9371	0.08208
	48.9677	0.08664
	48.9983	0.0801
	49.0288	0.08811
	49.0594	0.0833
	49.0899	0.08563
	49.1204	0.08248
	49.151	0.08345
	49.1815	0.08328
	49.212	0.08182
	49.2424	0.0841
	49.2729	0.07978
	49.3034	0.086
	49.3338	0.08415
	49.3642	0.08343
	49.3947	0.08628
	49.4251	0.08916
	49.4555	0.08913
	49.4859	0.08454
	49.5162	0.08642
	49.5466	0.08428
	49.577	0.08081
	49.6073	0.08527
	49.6376	0.08477
	49.6679	0.08431
	49.6983	0.06865
	49.7286	0.06334
	49.7588	0.05432
	49.7891	0.04934
	49.8194	0.05017
	49.8496	0.0226
	49.8799	-0.00124

## Sheet: Fig. 2h
	Loss factor	Storage modulus (Pa)
	0.14872	524260
	0.14436	532430
	0.14183	532470
	0.14114	529430
	0.14028	524600
	0.14024	517060
	0.14118	507870
	0.14349	495320
	0.14629	481840
	0.14826	467120
	0.15105	450690
	0.15557	436790
	0.16359	418970
	0.17031	401710
	0.18084	380010
	0.19098	359720
	0.19662	340840
	0.20456	324230
	0.20899	305750
	0.21778	289550
	0.22535	274990
	0.23765	260720
	0.23775	252160
	0.23375	245510

## Sheet: Fig. 3e
		Degradation rate (h-1)
	CM	0.03535
	NM	0.02146
	PM	0.03
	ZM-1	0
	ZM-2	0.00203

## Sheet: Fig. 3f
	CM
	Degradation time (h)	0	0	2	2	5	5	10	10
	Angular frequency (rad/s)	Storage modulus (Pa)	Loss modulus (Pa)	Storage modulus (Pa)	Loss modulus (Pa)	Storage modulus (Pa)	Loss modulus (Pa)	Storage modulus (Pa)	Loss modulus (Pa)
	100	189490	53487	8614.6	11462	0.43887	8777.5	0.19687	3937.4
	81.9	190290	52038	16521	11180	1906.5	6610.5	3546.6	3765.2
	67	189880	50725	21429	10862	6649.7	6351.8	6321.2	3682.6
	54.8	188400	49547	24341	10480	9634.3	6074.9	8148.8	3553.3
	44.9	186440	48543	26216	10146	11522	5820.9	9159.5	3400.9
	36.7	183870	47629	27147	9835.8	12607	5586.3	9755.9	3276.4
	30.1	180920	46496	27676	9556.4	13282	5364.3	10132	3181.8
	24.6	177890	45376	27769	9292.6	13558	5139.3	10286	3056.9
	20.2	174710	44338	27659	9018.2	13595	4944.7	10199	2871.5
	16.5	171450	43365	27337	8728.7	13485	4736.7	10079	2740.7
	13.5	168240	42465	26765	8396.1	13136	4452.3	9945.8	2629.6
	11.1	165130	41621	26246	8144.4	12831	4251	9784.4	2527.2
	9.05	162030	40801	25631	7871.6	12493	4061.3	9612.1	2435.9
	7.41	159140	40060	24969	7688.3	12153	3883.7	9426.8	2349.6
	6.06	156240	39319	24168	7427.6	11774	3720.5	9236.5	2261
	4.96	153270	38597	23239	7129.4	11396	3568.3	9044.1	2188.6
	4.06	150650	37967	22326	6899	10992	3388	9041.1	2247.7
	3.32	147890	37266	21566	6763.2	10744	3352	8866.8	2181.8
	2.72	145260	36637	20508	6456.5	10289	3148.2	8686.1	2081.3
	2.23	142580	35992	19315	6078	9639.1	2844.4	8368.7	1940.4
	1.82	139960	35524	18158	5736.5	9010.7	2647.1	8144.3	1875.2
	1.49	137620	34839	17120	5491.5	8310.8	2473.6	7943.6	1877.5
	1.22	134840	34120	16119	5403.5	7846.5	2436.1	8171.6	1932.1
	1	132040	33428	14679	5046.7	7060.7	2167.3	7995.1	1795.3
	SIOM
	Degradation time (h)	0	0	2	2	5	5	10	10
	Angular frequency (rad/s)	Storage modulus (Pa)	Loss modulus (Pa)	Storage modulus (Pa)	Loss modulus (Pa)	Storage modulus (Pa)	Loss modulus (Pa)	Storage modulus (Pa)	Loss modulus (Pa)
	100	524260	77969	446210	84004	338440	87170	361650	78284
	81.9	532430	76864	452350	85172	347490	87776	360180	76812
	67	532470	75519	456150	84245	356150	88349	358090	76473
	54.8	529430	74723	454190	84401	355640	87669	356310	76577
	44.9	524600	73590	452240	83981	352400	87325	354630	76590
	36.7	517060	72511	453130	82789	350940	85912	356710	76723
	30.1	507870	71701	458720	78572	350080	85068	364210	77671
	24.6	495320	71071	458870	76285	347230	84330	370650	77731
	20.2	481840	70487	454820	75007	348540	84953	373570	77306
	16.5	467120	69253	447730	74306	359830	86432	375040	76819
	13.5	450690	68078	440810	73537	366740	87592	373700	76204
	11.1	436790	67950	438960	72306	385970	87769	371840	77287
	9.05	418970	68539	435350	71263	396630	86392	379450	76857
	7.41	401710	68416	428310	69770	401320	82871	386900	76231
	6.06	380010	68722	428170	69304	384070	79257	397760	75217
	4.96	359720	68699	426060	66570	368920	78776	404040	72833
	4.06	340840	67016	417880	62597	352430	77581	398680	69428
	3.32	324230	66326	412140	61824	316660	75868	388730	63520
	2.72	305750	63898	404960	59970	290240	73366	371000	62703
	2.23	289550	63058	398166	59004	255320	62588	346570	62987
	1.82	274990	61970	391940	57658	224710	52789	319010	62322
	1.49	260720	61960	386331	55149	198270	46590	276010	61147
	1.22	252160	59950	383083	55012	177160	43502	220880	51963
	1	245510	57389	380350	54870	145000	41205	180170	41488

## Sheet: Fig. 4a
	CM	SIOM
	2.40518	7.66417
	2.56147	5.24245
	2.11772	6.06038

## Sheet: Fig. 4b
	RUNX2		OCN		OPN		BMP2
	CM	SIOM	CM	SIOM	CM	SIOM	CM	SIOM
	93.1727	110.77	89.9428	100.57	86.2367	1002.01	68.0872	3143.03
	98.2538	145.248	97.672	123.108	94.2989	1123.33	81.6902	2835.09
	108.573	127.84	112.385	132.696	119.464	1070.64	150.223	2676.61

## Sheet: Fig. 5f
		RF OOB probability	Median CLV
	CM1	0.866923	0.813822
	CM2	0.840564	0.77661
	CM3	0.772857	0.796418
	CM4	0.675042	0.773983
	CM5	0.667393	0.866257
	CM6	0.662927	0.687217
	SIOM1	0.659817	0.622795
	SIOM2	0.613096	0.723036
	SIOM3	0.59316	0.617386
	SIOM4	0.480952	0.768686
	SIOM5	0.472222	0.896337
	SIOM6	0.401296	0.661941
	GCF	0.382353	0.526053
	GCF	0.264706	0.510531
	GCF	0.166667	0.461897

## Sheet: Fig. 5g
		ROI area (%)
	Time (h)	CM	SIOM
	0	100	100
	24	60	65
	72	110	75
	168	65	20
	336	10	0

[truncated: 12 more sheets: Fig. 6c-d, 6h, Supplementary Fig. 1, Supplementary Fig. 2, Supplemenatary Fig. 4, Supplemenatary Fig. 5, Supplemenatary Fig. 6, Supplemenatary Fig. 7, Supplemenatary Fig. 8, Supplemenatary Fig. 10, Supplemenatary Fig. 13, Supplemenatary Fig. 14, Supplemenatary Fig. 16]
